# Supplementary material for: Explainable differential diagnosis with dual-inference large language models
Source: Npj Health Syst. 2025 Apr 24;2:12. doi: 10.1038/s44401-025-00015-6 (PMC12021655; doi:10.1038/s44401-025-00015-6)
Supplement: Supplementary file 1 — Supplementary Appendix 13 - Full dataset [file 44401_2025_15_MOESM1_ESM.xlsx]

## Sheet: Sheet1
Index	patient_info	disease_num	rationale_num	interpretation	specialty
1	Two weeks after undergoing an emergency cardiac catherization with stenting for unstable angina pectoris, a 61-year-old man has decreased urinary output and malaise. He has type 2 diabetes mellitus and osteoarthritis of the hips. Prior to admission, his medications were insulin and naproxen. He was also started on aspirin, clopidogrel, and metoprolol after the coronary intervention. His temperatu…	5	19	{'acute kidney injury (AKI)': ['decreased urinary output', 'malaise', 'Serum Urea nitrogen 25 mg/dL', 'Creatinine 4.2 mg/dL'], 'contrast-induced nephropathy': ['Two weeks after undergoing an emergency cardiac catherization with stenting for unstable angina pectoris, a 61-year-old man has decreased urinary output and malaise', 'Serum Urea nitrogen 25 mg/dL', 'Creatinine 4.2 mg/dL'], 'drug-induced …	Endocrine disorder
2	A 30-year-old African American woman comes to the physician for the evaluation of a dry cough and chest discomfort for the past 3 days. During this period, the patient has had headaches, muscle aches, joint pain, fever, and chills. Ten days ago, she was hiking with her family in Mississippi. The patient has asthma that is treated with an albuterol inhaler. Her mother has a lung disease treated wi…	4	13	{'community-acquired pneumonia': ['dry cough and chest discomfort for the past 3 days', 'headaches, muscle aches, joint pain, fever, and chills', 'temperature is 38 °C (100.4 °F)', 'Physical examination shows slight wheezes throughout both lung fields'], 'allergic bronchopulmonary aspergillosis': ['the patient has asthma that is treated with an albuterol inhaler', 'Bronchoalveolar lavage using si…	Respiratory disease
3	A 67-year-old man who was diagnosed with arthritis 16 years ago presents with right knee swelling and pain. His left knee was swollen a few weeks ago, but now with both joints affected, he has difficulty walking and feels frustrated. He also has back pain which makes it extremely difficult to move around and be active during the day. He says his pain significantly improves with rest. He also suff…	6	26	{'osteoarthritis': ['right knee swelling and pain', 'his pain significantly improves with rest'], 'rheumatoid arthritis': ['right knee swelling and pain', 'left knee was swollen a few weeks ago', 'both joints affected', 'difficulty walking', 'pain significantly improves with rest', 'pitting of his nails'], 'gout': ['right knee swelling and pain', 'left knee was swollen a few weeks ago', 'difficul…	Orthopedic disease
4	A one-day-old male is evaluated in the hospital nursery for bilious vomiting. The patient has urinated multiple times since birth but has not yet passed meconium. He was born at 38 weeks gestation to a 36-year-old gravida 3 via vaginal delivery. The pregnancy was complicated by gestational diabetes. The patient's mother received routine prenatal care and declined first trimester screening. She su…	6	16	{'Hirschsprung disease': ['the patient has urinated multiple times since birth but has not yet passed meconium', 'His abdomen is firm and distended with hypoactive bowel sounds'], 'meconium ileus': ['bilious vomiting', 'has not yet passed meconium', 'abdomen is firm and distended with hypoactive bowel sounds'], 'intestinal atresia': ['bilious vomiting', 'has not yet passed meconium', 'abdomen is …	Digestive system disease
5	A 55-year-old man comes to the physician because of a 6-week history of tingling pain in the sole of his right foot when he raises it above chest level during exercises. He reports that he started exercising regularly 2 months ago and that his right calf cramps when he uses the incline feature on the treadmill, forcing him to take frequent breaks. The pain completely disappears after resting for …	3	8	{'peripheral artery disease (PAD)': ['a 6-week history of tingling pain in the sole of his right foot when he raises it above chest level during exercises', 'his right calf cramps when he uses the incline feature on the treadmill', 'Straight leg raise test elicits pallor and tingling pain in the right foot', 'right pedal pulses are absent'], 'lumbar spinal stenosis': ['a 6-week history of tinglin…	Circulatory system disease
6	A 56-year-old man with a history of hypertension presents to his physician with progressive fatigue and new onset muscle cramps. He has had no recent changes to his medication regimen, which includes hydrochlorothiazide, lisinopril, and amlodipine. His temperature is 98.0 °F (36.7 °C), blood pressure is 174/111 mmHg, pulse is 70/min, respirations are 12/min, and oxygen saturation is 98% on room a…	6	17	{'essential (primary) hypertension': ['a history of hypertension', 'blood pressure is 174/111 mmHg'], 'secondary hypertension due to renal disease': ['progressive fatigue and new onset muscle cramps', 'blood pressure is 174/111 mmHg', 'K+: 3.3 mEq/L'], 'renovascular disease': ['progressive fatigue and new onset muscle cramps', 'blood pressure is 174/111 mmHg'], 'primary aldosteronism': ['progress…	Circulatory system disease
7	A 61-year-old man with schizophrenia in a locked inpatient psychiatry unit was observed making an unusual smacking motion with his lips, pursing his mouth, and blinking excessively. These symptoms started slowly about 2 weeks ago and have become more pronounced, but they do not seem to bother the patient. He resides in an inpatient psychiatric facility where he has been successfully treated with …	5	14	{'tardive dyskinesia': ['making an unusual smacking motion with his lips', 'pursing his mouth', 'blinking excessively'], 'acute dystonic reaction': ['making an unusual smacking motion with his lips', 'pursing his mouth', 'blinking excessively'], 'pseudoparkinsonism': ['making an unusual smacking motion with his lips', 'pursing his mouth', 'blinking excessively'], 'akathisia': ['making an unusual …	Nervous system disease
8	A 2-year-old boy is brought to the physician for evaluation of pallor and increasing lethargy for 2 days. One week ago, he experienced abdominal pain, vomiting, and bloody diarrhea that have since subsided. The patient's father states that they returned early from a 6-week roadtrip in Mexico because of these symptoms. His parents have been giving him oral rehydration solution. His immunizations a…	4	22	{'hemolytic uremic syndrome (HUS)': ['pallor and increasing lethargy for 2 days', 'abdominal pain, vomiting, and bloody diarrhea', 'scleral icterus', 'Hemoglobin 8.5 g/dL', 'Platelet count 45,000/mm3', 'Serum Urea nitrogen 28 mg/dL', 'Creatinine 1.6 mg/dL', 'blood smear shows schistocytes'], 'thrombotic thrombocytopenic purpura (TTP)': ['pallor and increasing lethargy', 'platelet count 45,000/mm3…	Circulatory system disease
9	A 3-week-old male newborn is brought to the hospital because of poor weight gain since birth. He was born at 38 weeks' gestation via normal vaginal delivery. He weighed 3005 g (6 lb, 10 oz) at birth and currently weighs 2835 g (6 lb, 4 oz). He has been latching on and breastfeeding well since birth. His mother has a history of Graves' disease and underwent near-total thyroidectomy in the second t…	6	24	{'hyperthyroidism': ['poor weight gain since birth', 'temperature is 38.9 °C (102 °F)', 'pulse is 176/min', 'respirations are 42/min', 'appears irritable', 'diaphoretic infant with a paucity of subcutaneous fat', 'swelling of the neck at the midline'], 'hypothyroidism': ['poor weight gain since birth', 'swelling of the neck at the midline'], 'dehydration': ['poor weight gain since birth', 'diapho…	Endocrine disorder
10	A 27-year-old man presents to the emergency department after a motor vehicle collision. The patient was the front seat unrestrained driver in a head on collision. The patient's echocardiogram (ECG) is notable only for sinus tachycardia. His temperature is 99.5 °F (37.5 °C), blood pressure is 107/58 mmHg, pulse is 120/min, respirations are 17/min, and oxygen saturation is 98% on room air. The pati…	5	11	{'myocardial infarction': ["the patient's pulmonary capillary wedge pressure and troponins are elevated", 'the patient is currently complaining of chest pain'], 'myocardial contusion': ["the patient's pulmonary capillary wedge pressure and troponins are elevated", 'the patient is currently complaining of chest pain', 'Physical exam is notable for an uncomfortable young man with bruising over his …	Cardiovascular disease
11	A 59-year-old man is evaluated for progressive joint pain. There is swelling and tenderness over the first, second, and third metacarpophalangeal joints of both hands. His hand radiograph is shown. He has had diabetes mellitus for 2 years which is not well controlled with medications. Lab studies show a transferrin saturation of 88% and serum ferritin of 1,200 ng/mL. What best represents the etio…	6	13	{'osteoarthritis': ['progressive joint pain', 'swelling and tenderness over the first, second, and third metacarpophalangeal joints of both hands'], 'rheumatoid arthritis': ['progressive joint pain', 'swelling and tenderness over the first, second, and third metacarpophalangeal joints of both hands'], 'gout': ['progressive joint pain', 'swelling and tenderness over the first, second, and third me…	Orthopedic disease
12	A 30-year-old woman comes to the physician because she has been unable to conceive for 3 years. Analysis of her husband's semen has shown normal sperm counts during this time. The patient also reports episodic pelvic and back pain accompanied by painful diarrhea for 5 years. She has about one such episode on average per month for 4-6 days. She has taken ibuprofen for the pain, which has provided …	2	5	{'endometriosis': ['she has been unable to conceive for 3 years', 'episodic pelvic and back pain accompanied by painful diarrhea for 5 years', 'about one such episode on average per month for 4-6 days'], 'pelvic inflammatory disease (PID)': ['unable to conceive for 3 years', 'episodic pelvic and back pain accompanied by painful diarrhea for 5 years']}	Reproductive system disease
13	A 26-year-old woman is brought to the emergency department 20 minutes after being involved in a high-speed motor vehicle collision in which she was a restrained passenger. On arrival, she is lethargic and incoherent. She has severe facial lacerations and is in respiratory distress. Her pulse is 130/min, respirations are 29/min, and blood pressure is 90/58 mm Hg. Pulse oximetry on room air shows a…	6	20	{'tension pneumothorax': ['pulse oximetry on room air shows an oxygen saturation of 70%', 'dullness to percussion and decreased breath sounds over the left lung base', 'fractured left second rib', 'depression of the left mainstem bronchus', 'deviation of the nasogastric tube to the right', 'widened mediastinum'], 'hemothorax': ['dullness to percussion and decreased breath sounds over the left lun…	Respiratory disease
14	A 2-day-old male newborn is brought to the physician because of yellowing of the skin and sclerae for 16 hours. He had previously been well. He was born at 38 weeks' gestation via uncomplicated vaginal delivery and weighed 3.1 kg (6 lb 13 oz). The mother has no medical insurance and did not receive prenatal care. The newborn's 4-year-old brother has sickle cell disease. Examination shows jaundice…	5	18	{'physiological jaundice': ['yellowing of the skin and sclerae for 16 hours', 'Serum Bilirubin, total 11.3 mg/dL', 'Direct 0.3 mg/dL'], 'neonatal sepsis': ['yellowing of the skin and sclerae for 16 hours', 'abdomen is mildly distended', 'liver is palpated 1 cm below the right costal margin and the spleen tip is palpated just below the left costal margin'], 'biliary atresia': ['yellowing of the sk…	Digestive system disease
15	A 66-year-old male presents to his primary care physician to discuss his increasing shortness of breathover the last 3 months. He notes that this is particularly obvious when he is mowing his lawn or climbing the stairs in his home. His past medical history is significant for hypertension that is well-controlled with lisinopril. His vital signs are as follows: T 37.6 C, HR 88, BP 136/58, RR 18, S…	4	8	{'aortic stenosis': ['a midsystolic murmur heard best at the right upper sternal border', 'bounding pulses are palpated at the radial arteries bilaterally'], 'aortic regurgitation': ['an early diastolic blowing, decrescendo murmur heard best at the left sternal border', 'Bounding pulses are palpated at the radial arteries bilaterally'], 'mitral stenosis': ['a late diastolic rumbling murmur heard …	Cardiovascular disease
16	A 28-year-old woman presents following a suicide attempt 2 days ago. She says that her attempt was a result of a fight with her boyfriend and that she slit her wrists in an attempt to keep him from breaking up with her. In the past, she has had many turbulent relationships, both romantic and in her family life. Her family members describe her as being very impulsive and frequently acting to manip…	4	11	{'Borderline Personality Disorder': ['her attempt was a result of a fight with her boyfriend and that she slit her wrists in an attempt to keep him from breaking up with her', 'she has had many turbulent relationships, both romantic and in her family life', "Her family members describe her as being very impulsive and frequently acting to manipulate people's feelings", 'Since she was admitted to t…	Nervous system disease
17	A 51-year-old man is brought to the emergency department because of a 2-day history of fever, abdominal pain, and confusion. His wife states that he has been unable to recall his birthday or her name. He was diagnosed with hepatitis C 3 years ago but refused treatment. He has been treated twice in the past year for acute pancreatitis. There is no family history of serious illness. His only medica…	5	17	{'hepatic encephalopathy': ['a 2-day history of fever, abdominal pain, and confusion', 'unable to recall his birthday or her name', 'scleral icterus and spider angiomas', 'fine tremors of the hands bilaterally', 'Serum Albumin 2.6 g/dL', 'Total bilirubin 2.56 mg/dL'], 'spontaneous bacterial peritonitis (SBP)': ['a 2-day history of fever, abdominal pain, and confusion', 'ascitic fluid analysis sho…	Digestive system disease
18	A 28-year-old gravida 1 at 32 weeks gestation is evaluated for an abnormal ultrasound that showed fetal microcephaly. Early in the 1st trimester, she had fevers and headaches for 1 week. She also experienced myalgias, arthralgias, and a pruritic maculopapular rash. The symptoms resolved without any medications. A week prior to her symptoms, she had traveled to Brazil where she spent most of the e…	5	13	{'Toxoplasma gondii': ['The IgM and IgG titers for toxoplasmosis were negative'], 'rubella virus': ['fevers and headaches for 1 week', 'myalgias, arthralgias, and a pruritic maculopapular rash'], 'cytomegalovirus (CMV)': ['fetal microcephaly', 'fevers and headaches', 'myalgias, arthralgias, and a pruritic maculopapular rash'], 'syphilis': ['fevers and headaches for 1 week', 'a pruritic maculopapu…	Reproductive system disease
19	A 41-year-old man presents to the emergency room with sudden onset of blurry vision one hour ago. He states that he was resting at home when he noticed he had difficulty reading. Currently, he is also starting to see double, and is seeing two images on top of each other. Earlier today, he felt ill with nausea, vomiting, and watery diarrhea, which he attributed to food he had eaten at a picnic the…	5	20	{'stroke': ['sudden onset of blurry vision', 'difficulty depressing both eyes'], 'myasthenia gravis': ['sudden onset of blurry vision', 'difficulty depressing both eyes'], 'Guillain-Barré syndrome': ['sudden onset of blurry vision', 'difficulty reading', 'starting to see double and seeing two images on top of each other', 'difficulty depressing both eyes'], 'food-borne illness': ['sudden onset of…	Nervous system disease
20	A 4-week-old female newborn is brought to the physician because of increasing yellowing of her eyes and skin for 2 weeks. The mother has noticed that the girl's stools have become pale over the past week. She was breastfed since birth but her parents switched her to formula feeds recently after reading on the internet that breastfeeding could be the cause of her current symptoms. The patient was …	4	20	{'neonatal hepatitis': ['increasing yellowing of her eyes and skin for 2 weeks', "girl's stools have become pale over the past week", 'Bilirubin Total 15 mg/dL Direct 12.3 mg/dL', 'Alkaline phosphatase 2007 U/L', 'AST 53 U/L', 'ALT 45 U/L', 'γ-glutamyl transferase 154 U/L'], 'biliary atresia': ['increasing yellowing of her eyes and skin for 2 weeks', "the girl's stools have become pale over the p…	Digestive system disease
21	A 67-year-old man presents to his primary care physician for erectile dysfunction. He states that for the past month he has been unable to engage in sexual intercourse with his wife despite having appropriate sexual desire. He also endorses deep and burning buttock and hip pain when walking, which is relieved by rest. The patient states that he does not have erections at night or in the morning. …	6	14	{'vascular insufficiency (atherosclerosis, arteriosclerosis)': ['for the past month he has been unable to engage in sexual intercourse with his wife despite having appropriate sexual desire', 'deep and burning buttock and hip pain when walking, which is relieved by rest', 'does not have erections at night or in the morning', 'weak lower extremity and femoral pulses'], 'neurogenic erectile dysfunc…	Reproductive system disease
22	A 65-year-old man presents to his primary care physician for a change in his behavior over the past few months. Initially, the patient was noted to be behaving inappropriately including using foul language and grabbing people unexpectedly. This has progressed to a worsening of his memory and trouble caring for himself. His temperature is 98.1 °F (36.7 °C), blood pressure is 162/103 mmHg, pulse is…	4	19	{"Alzheimer's disease": ['a change in his behavior over the past few months', 'behaving inappropriately including using foul language and grabbing people unexpectedly', 'a worsening of his memory', 'trouble caring for himself', 'laughs inappropriately at times', 'word finding difficulty', 'rather inattentive'], 'frontotemporal dementia': ['behaving inappropriately including using foul language an…	Nervous system disease
23	A 4-year-old boy is brought to the physician because of a generalized rash for 3 days. During this period, he has had severe itching and was not able to sleep well. He has also had fever, headache, and some muscle pain. Five days ago, he had a runny nose which subsided with over-the-counter medications. He returned from a camping trip 1 week ago. He attends a daycare center. The patient is at the…	3	13	{'measles (rubeola)': ['generalized rash for 3 days', 'severe itching', 'fever', 'headache', 'muscle pain', 'runny nose'], 'varicella (chickenpox)': ['generalized rash for 3 days', 'severe itching', 'fever, headache, and some muscle pain', 'macules, papules, and crusted lesions over his face, trunk, and extremities', 'fluid-filled vesicles over his abdomen and back'], 'allergic reaction': ['gener…	Skin disease
24	A 43-year-old woman is brought to the emergency department by her brother for severe chest pain. The patient recently lost her husband in a car accident and is still extremely shocked by the event. On physical examination, her blood pressure is 105/67 mm Hg, the heart rate is 96/min and regular, breathing rate is 23/min, and the pulse oximetry is 96%. An S3 heart sound and rales in the lower righ…	5	12	{'stress cardiomyopathy (Takotsubo)': ['severe chest pain', 'recently lost her husband in a car accident and is still extremely shocked by the event', 'An S3 heart sound and rales in the lower right and left lung lobes are heard', 'Echocardiography shows an enlarged left ventricle and left atrium'], 'acute myocardial infarction (MI)': ['severe chest pain', 'S3 heart sound and rales in the lower r…	Cardiovascular disease
25	A 55-year-old man presents to a rheumatologist with bilateral wrist and knee pain that has been present for the last 10 years. The patient was a professional athlete who retired at age 50. He also notes morning stiffness in his joints that lasts approx. 50 minutes. He denies joint swelling, color changes in his digits, dryness of mucous membranes, and constitutional symptoms such as fever and chi…	3	10	{'osteoarthritis': ['bilateral wrist and knee pain that has been present for the last 10 years', 'morning stiffness in his joints that lasts approx. 50 minutes', 'several non-tender nodules on the left 1st, 3rd, and 4th distal interphalangeal joints', 'tenderness with palpation at the base of both thumbs', "patient's knees are enlarged, bilaterally, and he has pain and crepitus on passive range o…	Orthopedic disease
26	A previously healthy 19-year-old man comes to the physician with right-sided, dull, throbbing scrotal pain for 12 hours. He has also had a burning sensation on urination and increased urinary frequency for the past 3 days. He has not had urethral discharge. He is sexually active with one female partner and does not use condoms. Vital signs are within normal limits. Physical examination shows a te…	6	17	{'testicular torsion': ['right-sided, dull, throbbing scrotal pain for 12 hours', 'lifting it provides relief'], 'epididymitis': ['right-sided, dull, throbbing scrotal pain for 12 hours', 'burning sensation on urination and increased urinary frequency for the past 3 days', 'tender right testicle; lifting it provides relief', 'urinalysis shows 3 WBC/hpf', 'Testicular ultrasound shows increased blo…	Reproductive system disease
27	A 13-year-old boy is brought to his pediatrician due to a left breast lump under his nipple. He noticed it last month and felt that it has increased slightly in size. It is tender to touch but has no overlying skin changes. There is no breast discharge. The patient has cryptorchidism as an infant and underwent a successful orchiopexy. In addition, he was recently diagnosed with ADHD and is curren…	6	15	{'gynecomastia': ['a left breast lump under his nipple', 'It is tender to touch but has no overlying skin changes', 'a 3-centimeter round, firm, and slightly tender discrete mass under the left nipple'], 'breast cancer': ['a 3-centimeter round, firm, and slightly tender discrete mass under the left nipple', 'no overlying skin changes'], 'fibroadenoma': ['a 3-centimeter round, firm, and slightly t…	Reproductive system disease
28	A 67-year-old woman presents from home hospice with a change in her mental status. She has seemed more confused lately and is unable to verbalize her symptoms. Her temperature is 102 °F (38.9 °C), blood pressure is 117/65 mmHg, pulse is 110/min, respirations are 19/min, and oxygen saturation is 95% on room air. Physical exam is notable for a right upper quadrant mass that elicits discomfort when …	5	11	{'acute cholecystitis': ['her temperature is 102 °F (38.9 °C)', 'right upper quadrant mass that elicits discomfort when palpated', 'ultrasound is notable for pericholecystic fluid and gallbladder wall thickening without any gallstones'], 'chronic cholecystitis': ['right upper quadrant mass that elicits discomfort when palpated', 'pericholecystic fluid and gallbladder wall thickening without any g…	Digestive system disease
29	A 35-year-old female is brought to the emergency department after being found unconscious. The patient is found to have a blood glucose level of 35 mg/dL. Hgb A1c was found to be 5.1%. C-peptide level was found to be decreased. The patient returned to her baseline after glucose replacement. She states that she has never had an episode like this before. She has no significant past medical history …	7	15	{'insulinoma': ['blood glucose level of 35 mg/dL', 'C-peptide level was found to be decreased'], 'exogenous insulin administration': ['blood glucose level of 35 mg/dL', 'C-peptide level was found to be decreased'], 'severe liver disease': ['blood glucose level of 35 mg/dL', 'C-peptide level was found to be decreased'], 'adrenal insufficiency': ['blood glucose level of 35 mg/dL', 'C-peptide level …	Endocrine disorder
30	A 15-year-old girl comes to the physician because of episodic pelvic pain radiating to her back and thighs for 4 months. The pain occurs a few hours before her menstrual period and lasts for 2 days. She has been taking ibuprofen, which has provided some relief. Menses have occurred at regular 28-day intervals since menarche at the age of 12 years and last for 5 to 6 days. She is sexually active w…	5	9	{'dysmenorrhea': ['episodic pelvic pain radiating to her back and thighs', 'the pain occurs a few hours before her menstrual period and lasts for 2 days', 'ibuprofen has provided some relief'], 'endometriosis': ['episodic pelvic pain radiating to her back and thighs for 4 months', 'The pain occurs a few hours before her menstrual period and lasts for 2 days'], 'pelvic inflammatory disease (PID)':…	Reproductive system disease
31	A 21-year-old male presents to his primary care provider for fatigue. He reports that he graduated from college last month and returned 3 days ago from a 2 week vacation to Vietnam and Cambodia. For the past 2 days, he has developed a worsening headache, malaise, and pain in his hands and wrists. The patient has a past medical history of asthma managed with albuterol as needed. He is sexually act…	2	15	{'various infectious diseases': ['he graduated from college last month and returned 3 days ago from a 2 week vacation to Vietnam and Cambodia', 'For the past 2 days, he has developed a worsening headache, malaise, and pain in his hands and wrists', "On physical exam, the patient's temperature is 102.5 °F (39.2 °C)", 'He has tenderness to palpation over his bilateral metacarpophalangeal joints and…	Skin disease
32	A 40-year-old man comes to the physician for the evaluation of a painless right-sided scrotal swelling. The patient reports that he first noticed the swelling several weeks ago, but it is not always present. He has hypertension treated with enalapril. His father was diagnosed with a seminoma at the age of 25 years. The patient has smoked a pack of cigarettes daily for the past 20 years. Vital sig…	5	10	{'hernia': ['There are no bowel sounds in the mass', 'it does not reduce when the patient is in a supine position'], 'hydrocele': ['a painless right-sided scrotal swelling', 'a 10-cm, soft, cystic, nontender right scrotal mass that transilluminates'], 'varicocele': ['a painless right-sided scrotal swelling', 'the mass does not increase in size on coughing'], 'testicular tumor': ['His father was d…	Reproductive system disease
33	A 30-year-old male presents to the emergency department with a complaint of abdominal pain. The patient states he was at a barbecue around noon. Lunch was arranged as a buffet without refrigeration. Within 2 to 3 hours, he had abdominal pain with 3 episodes of watery diarrhea. On exam, vital signs are T 99.1, HR 103, BP 110/55, RR 14. Abdominal exam is significant for pain to deep palpation witho…	5	10	{'food poisoning': ['Lunch was arranged as a buffet without refrigeration', 'Within 2 to 3 hours, he had abdominal pain with 3 episodes of watery diarrhea'], 'viral gastroenteritis': ['he had abdominal pain with 3 episodes of watery diarrhea', 'Lunch was arranged as a buffet without refrigeration'], 'bacterial enteritis': ['Lunch was arranged as a buffet without refrigeration', 'Within 2 to 3 hou…	Digestive system disease
34	A 67-year-old white man presents to his primary care provider for an annual examination. He notes a pink bump that has rapidly developed on his forehead over the last month. In the past, he has had significant sun exposure including multiple blistering sunburns. The physical examination reveals a 2 cm dome-shaped plaque with a central keratin plug (as shown in the image). Excisional biopsy of the…	5	18	{'basal cell carcinoma': ['a pink bump that has rapidly developed on his forehead over the last month', 'significant sun exposure including multiple blistering sunburns', 'a 2 cm dome-shaped plaque with a central keratin plug', 'exophytic nodule with central invagination, full of keratin', 'Keratinocyte atypia is minimal'], 'squamous cell carcinoma': ['significant sun exposure including multiple …	Skin disease
35	Twelve hours after admission to the hospital because of a high-grade fever for 3 days, a 15-year-old boy has shortness of breath. During this period, he has had generalized malaise and a cough productive of moderate amounts of green sputum. For the past 10 days, he has had fever, a sore throat, and generalized aches; these symptoms initially improved, but worsened again over the past 5 days. His …	4	15	{'pneumonia': ['high-grade fever for 3 days', 'shortness of breath', 'cough productive of moderate amounts of green sputum', 'temperature is 38.7 °C (101.7 °F)', 'pulse oximetry on room air shows an oxygen saturation of 93%', 'decreased breath sounds and crackles heard over the upper right lung field', 'x-ray of the chest shows a right upper-lobe infiltrate'], 'influenza': ['high-grade fever for …	Respiratory disease
36	An 18-month-old girl is brought to the pediatrician by her mother for vaginal bleeding. The mother states that she noticed the bleeding today, which appeared as brown discharge with clots in the patient's diaper. The mother denies frequent nosebleeds or easy bruising. She also denies any known trauma. She does mention that the patient has been limping and complaining of left leg pain since a fall…	4	9	{'precocious puberty': ['bilateral enlargement of the breasts', 'vaginal bleeding'], 'foreign body': ['the vaginal orifice is normal and clear with an intact hymen', 'the mother denies any known trauma'], 'sexual abuse': ['vaginal bleeding', "brown discharge with clots in the patient's diaper"], 'McCune-Albright Syndrome': ["multiple 2-3 cm hyperpigmented patches on the patient's trunk", 'bilater…	Endocrine disorder
37	A 48-year-old homeless male is brought to the emergency department, by the police, for altered mental status. Past medical records are unavailable. A physical exam on admission reveals scleral icterus and a flapping tremor of the wrists during extension. The patient is admitted to the hospital and his treatment is started after appropriate investigation. The next morning on rounds, he complains o…	4	10	{'liver disease leading to hepatic encephalopathy': ['scleral icterus', 'flapping tremor of the wrists during extension'], 'withdrawal symptoms from alcohol or other substances': ['altered mental status', 'flapping tremor of the wrists during extension'], 'a wide variety of infections': ['altered mental status', 'scleral icterus', 'flapping tremor of the wrists during extension', 'eleven episodes…	Digestive system disease
38	A 27-year-old woman, gravida 2, para 1, at 40 weeks' gestation is admitted to the hospital in active labor. The patient reports severe pelvic pain. Pregnancy has been complicated by gestational diabetes. Pregnancy and delivery of her first child were uncomplicated. Current medications include insulin, folic acid, and a multivitamin. Vital signs are within normal limits. The cervix is 100% effaced…	6	14	{'hypovolemia secondary to blood loss': ['the patient has dizziness', 'blood pressure is 90/60 mm Hg'], 'pulmonary embolism': ['Ten minutes later, the patient has dizziness', 'blood pressure is 90/60 mm Hg'], 'vasovagal syncope': ['the patient has dizziness', 'her blood pressure is 90/60 mm Hg'], 'amniotic fluid embolism': ['Ten minutes later, the patient has dizziness', 'blood pressure is 90/60 …	Circulatory system disease
39	A 47-year-old woman comes to the physician for a follow-up examination. She has noticed trembling of her hands for the past 5 months. These movements are only present when she reaches to pick up an object or answer the phone. She has a history of major depressive disorder but has been off medications for the past 3 years. Her father had Parkinson's disease and died 6 months ago. She drinks a glas…	5	13	{"Parkinson's disease": ['A low-frequency tremor is present that worsens as she reaches out for an object', 'There is increased tone in the lower extremities', "Babinski's sign is positive bilaterally"], 'Essential tremor': ['trembling of her hands for the past 5 months', 'movements are only present when she reaches to pick up an object or answer the phone', 'low-frequency tremor is present that …	Nervous system disease
40	A 24-year-old man is brought to the emergency department by the police. He was found unconscious and covered in bruises outside of a local bar. The patient has a past medical history of polysubstance abuse, depression, multiple suicide attempts, neuropathic pain, and schizophrenia. As part of the patient's initial workup, a head CT is performed which is unremarkable, and an arterial blood gas is …	4	10	{'an overdose of a substance': ['the patient has a past medical history of polysubstance abuse', 'pH: 7.29', 'PaCO2: 95 mm Hg'], 'traumatic injury': ['he was found unconscious', 'covered in bruises outside of a local bar'], 'a psychiatric episode': ['polysubstance abuse', 'depression, multiple suicide attempts, neuropathic pain, and schizophrenia'], 'a metabolic issue': ['pH: 7.29', 'PaCO2: 95 mm…	Nervous system disease
41	A 6-month-old boy presents to his pediatrician for a wellness examination. The mother reports that her child has difficulty rolling from his back to his front and sitting unsupported. The patient is able to smile and furrow his brow normally, but she has noticed that he has a weak cry and suck. He was born at 38 weeks gestation via a spontaneous vaginal delivery without any complications. The mot…	3	8	{'myopathies': ['symmetric flaccid weakness of both his upper and lower extremities', 'Deep tendon reflexes are diminished'], 'congenital myasthenia gravis': ['difficulty rolling from his back to his front and sitting unsupported', 'weak cry and suck', 'symmetric flaccid weakness of both his upper and lower extremities', 'diminished deep tendon reflexes'], 'anterior horn cell diseases such as spi…	Nervous system disease
42	A 36-year-old woman comes to the physician because of a painless lump on her neck for 3 months that has increased in size. She appears healthy. Examination shows a 2.5-cm (1-in) firm, irregular swelling on the left side of the neck that moves with swallowing. There is painless cervical lymphadenopathy. Ultrasound of the neck shows a solitary left lobe thyroid mass with increased vascularity and h…	4	10	{'benign thyroid nodules': ['a painless lump on her neck for 3 months that has increased in size', 'Ultrasound of the neck shows a solitary left lobe thyroid mass with increased vascularity and hyperechogenic punctate regions'], 'thyroid cancer': ['a painless lump on her neck for 3 months that has increased in size', 'a 2.5-cm (1-in) firm, irregular swelling on the left side of the neck that move…	Endocrine disorder
43	A 50-year-old man presents to his physician with chronic cough, aching joints in his hips and lower back, and malaise over the past 2 months. He describes himself as being generally healthy before the cough began. Past medical history includes hypertension. The patient takes clopamide and a multivitamin daily. His parents are both well and living in a senior living facility. He does not smoke and…	3	11	{'pneumonia': ['his temperature is 38.6 °C (101.4 °F)', 'chronic cough', 'right-sided consolidation of the lower right lung', 'irregular opacity measuring 3.8 cm x 3.0 cm in the sub-plural region of the right middle lobe', 'small right-sided pleural effusion'], 'lung cancer': ['a chest CT shows an irregular opacity measuring 3.8 cm x 3.0 cm in the sub-plural region of the right middle lobe', 'a s…	Respiratory disease
44	A 30-year-old primigravid woman at 22 weeks' gestation is brought to the emergency department by her husband for lethargy, nausea, and vomiting for 4 days. This morning she became drowsy. She returned from a business trip to Sudan 3 weeks ago. She denies eating any seafood while traveling. Medications include iron supplements and a multivitamin. Her immunizations are up-to-date and she has never …	4	12	{'alcoholic hepatitis': ['jaundice and mild asterixis', 'AST 4,702 U/L ALT 3,551 U/L'], 'drug-induced hepatitis': ['jaundice and mild asterixis', 'AST 4,702 U/L ALT 3,551 U/L', 'Serum Total bilirubin 4.4 mg/dL'], 'autoimmune hepatitis': ['jaundice and mild asterixis', 'AST 4,702 U/L ALT 3,551 U/L', 'Prothrombin time 18 sec (INR=2.0)'], 'viral hepatitis': ['jaundice and mild asterixis', 'Serum Tot…	Digestive system disease
45	A previously healthy 60-year-old man comes to his physician because of progressively worsening shortness of breath for the past 2 months. He does not experience shortness of breath at rest. He also occasionally has a dry cough. He has not had fever, chills, or night sweats. He has smoked a pack of cigarettes daily for the past 40 years. He drinks a beer daily and occasionally more on weekends. He…	4	20	{'chronic obstructive pulmonary disease (COPD)': ['progressively worsening shortness of breath for the past 2 months', 'a dry cough', 'smoked a pack of cigarettes daily for the past 40 years', 'Lung auscultation reveals a prolonged expiratory phase and end-expiratory wheezing', 'Spirometry shows an FEV1:FVC ratio of 62%, an FEV1 of 60% of predicted, and a total lung capacity of 125% of predicted'…	Respiratory disease
46	An 8-year-old girl presents to her pediatrician with intensely pruritic lesions over her buttocks, as shown. These lesions occur intermittently but have worsened over time. Her medical history is remarkable for iron deficiency, for which she is on ferrous sulfate. The patient has also experienced intermittent episodes of mild diarrhea, previously diagnosed as lactose intolerance. Her height is at…	5	12	{'allergic contact dermatitis': ['intensely pruritic lesions over her buttocks', 'lesions occur intermittently but have worsened over time'], 'psoriasis': ['intensely pruritic lesions over her buttocks', 'lesions occur intermittently but have worsened over time'], 'atopic dermatitis (eczema)': ['intensely pruritic lesions over her buttocks', 'lesions occur intermittently but have worsened over ti…	Skin disease
47	A 46-year-old woman comes to the physician because of a 3-day history of diarrhea, moderate abdominal pain, and weakness. Her symptoms began on the return flight from a 2-week yoga retreat in India, where she stayed at a resort. She was mildly nauseous as she boarded the flight, and diarrhea followed immediately after eating the in-flight meal. Since then, she has had up to five watery stools dai…	7	21	{'Escherichia coli': ['3-day history of diarrhea', 'up to five watery stools daily'], 'Campylobacter jejuni': ['a 3-day history of diarrhea, moderate abdominal pain, and weakness', 'symptoms began on the return flight from a 2-week yoga retreat in India', 'up to five watery stools daily'], 'Salmonella': ['3-day history of diarrhea', 'moderate abdominal pain', 'weakness', 'up to five watery stools…	Digestive system disease
48	A 55-year-old woman with papillary thyroid carcinoma underwent total thyroidectomy. She has no significant medical history. On postoperative day 1, she develops perioral numbness and a tingling sensation, along with paresthesia of the hands and feet. The physical examination reveals that she is anxious and confused. Her pulse is 90/min, the blood pressure is 110/80 mm Hg, the respirations are 22/…	5	11	{'hypocalcemia': ['perioral numbness and a tingling sensation, along with paresthesia of the hands and feet', 'Serum calcium 6.7 mg/dL', 'Latent tetany (carpal spasm)'], 'hypomagnesemia': ['Serum magnesium 1.1 mEq/L', 'perioral numbness and a tingling sensation, along with paresthesia of the hands and feet'], 'hypokalemia': ['Serum potassium 4.4 mEq/L'], 'hypothyroidism': ['perioral numbness and …	Endocrine disorder
49	A 32-year-old man comes to the physician because of a progressive development of tender breast tissue over the past 18 months. He used to ride his bicycle for exercise 4 times a week but stopped after he had an accident and injured his left testicle 3 months ago. He has gained 5 kg (11 lb) during this period. For the last 10 years, he drinks one to two beers daily and sometimes more on weekends. …	5	9	{'hormonal imbalance': ['progressive development of tender breast tissue over the past 18 months', 'A nontender 1.5-cm mass is palpated in the left testis; transillumination test is negative'], 'medication side effects': ['he occasionally takes pantoprazole for heartburn'], 'alcohol consumption': ['For the last 10 years, he drinks one to two beers daily and sometimes more on weekends.', 'Examinat…	Endocrine disorder
50	A 22-year-old woman presents to the emergency department for abdominal pain. The patient has been trying to get pregnant and was successful recently, but now she is experiencing abdominal pain, contractions, and a bloody vaginal discharge. According to her last appointment with her primary care provider, she is 10 weeks pregnant. The patient has a past medical history of constipation, anxiety, an…	5	11	{'spontaneous abortion (miscarriage)': ['abdominal pain, contractions, and a bloody vaginal discharge', 'an open cervix'], 'ectopic pregnancy': ['abdominal pain', 'bloody vaginal discharge'], 'normal pregnancy with breakthrough bleeding': ['abdominal pain, contractions, and a bloody vaginal discharge', 'an open cervix'], 'molar pregnancy': ['abdominal pain', 'bloody vaginal discharge', 'open cerv…	Reproductive system disease
51	A 27-year-old woman comes to the physician because of increasing shortness of breath and a non-productive cough for 2 months. She has been unable to perform her daily activities. She has had malaise and bilateral ankle pain during this period. She noticed her symptoms after returning from a vacation to Arizona. She is a research assistant at the university geology laboratory. She is originally fr…	5	14	{'tuberculosis': ['increasing shortness of breath and a non-productive cough for 2 months', 'malaise and bilateral ankle pain', 'originally from Nigeria and visits her family there twice a year'], 'fungal infections': ['increasing shortness of breath and a non-productive cough for 2 months', 'noticed her symptoms after returning from a vacation to Arizona', 'is a research assistant at the univers…	Respiratory disease
52	A 48-year-old female presents with an enlargement of her anterior neck which made swallowing very difficult for 2 weeks now. She has had constipation for the past 6 weeks and overall fatigue. She also had heavy menstrual bleeding; and often feels extremely cold at home. On the other hand, she has well-controlled asthma and spring allergies. On examination, the thyroid is stony hard, tender and as…	6	26	{"Graves' disease": ['an enlargement of her anterior neck which made swallowing very difficult for 2 weeks now', 'overall fatigue', 'heavy menstrual bleeding', 'feels extremely cold at home'], "Hashimoto's thyroiditis": ['enlargement of her anterior neck which made swallowing very difficult', 'constipation for the past 6 weeks and overall fatigue', 'heavy menstrual bleeding', 'feels extremely col…	Endocrine disorder
53	A 63-year-old patient presents to the emergency department because of severe left leg pain and tingling. His condition started suddenly 30 minutes ago. He has had hypertension for the past 10 years for which he takes bisoprolol. He does not smoke or drink alcohol. His temperature is 37.1 °C (98.7 °F), the blood pressure is 130/80 mm Hg, and the pulse is 100/min and irregular. On physical examinat…	3	8	{'acute arterial occlusion': ['severe left leg pain and tingling', 'left leg is pale and cool', 'popliteal pulse is weaker on the left side compared to the right side'], 'deep venous thrombosis (DVT)': ['severe left leg pain and tingling', 'left leg is pale and cool', 'popliteal pulse is weaker on the left side compared to the right side'], 'peripheral neuropathy': ['severe left leg pain', 'tingl…	Circulatory system disease
54	A previously healthy 4-month-old girl is brought to the emergency department by her parents because she has not stopped crying for the past 5 hours. Her parents report that she has not eaten anything during this period and that they were unable to calm her down. She has not had any trauma. She was born at term via vaginal delivery and her delivery was uncomplicated. Her vital signs are within nor…	4	8	{'fracture': ['she has not stopped crying for the past 5 hours', 'Examination shows a reddened and swollen 2nd toe of the left foot'], 'infection (cellulitis or osteomyelitis)': ['she has not stopped crying for the past 5 hours', 'Examination shows a reddened and swollen 2nd toe of the left foot'], 'insect bite': ['she has not stopped crying for the past 5 hours', 'Examination shows a reddened an…	Orthopedic disease
55	A 24-year-old woman is brought to the physician because of agitation, confusion, and lethargy. She has also had progressive recurring headaches and visual impairment over the last month. Three days ago, she had a seizure but has not seen a physician. She is oriented only to person. Her temperature is 36.7 °C (98.1 °F), pulse is 90/min, and blood pressure is 110/80 mm Hg. Capillary refill time is …	4	8	{'dehydration (both hypovolemic and euvolemic)': ['Serum Na+ 148 mEq/L', 'Capillary refill time is more than 3 seconds'], 'diabetes insipidus (either central or nephrogenic)': ['Serum Na+ 148 mEq/L', 'Urine osmolality 240 mOsm/kg H2O'], 'excessive salt intake': ['Serum Na+ 148 mEq/L', 'Osmolality 300 mOsmol/kg H2O'], "Cushing's syndrome": ['progressive recurring headaches', 'visual impairment']}	Endocrine disorder
56	An 81-year-old man is brought to the clinic by his son to be evaluated for memory issues. The patient's son says he has difficulty remembering recent events and names. He says the patient's symptoms have progressively worsened over the last several years but became acutely worse just recently. Also, yesterday, the patient complained that he could not see out of his right eye, but today he can. Wh…	5	16	{"Alzheimer's disease": ['difficulty remembering recent events and names', 'symptoms have progressively worsened over the last several years but became acutely worse just recently', 'no insight into the problem and reports feeling well'], 'vascular dementia': ['he has difficulty remembering recent events and names', 'his symptoms have progressively worsened over the last several years but became …	Nervous system disease
57	A 54-year-old man comes to the emergency department because of a 2-day history of increasingly severe abdominal pain, nausea, and bilious vomiting. His last bowel movement was yesterday and he has not passed flatus since then. He underwent appendectomy at the age of 39. He has psoriasis, hypertension, type 2 diabetes mellitus, and chronic back pain. He drinks two beers daily. He takes a topical c…	5	17	{'small bowel obstruction': ['a 2-day history of increasingly severe abdominal pain, nausea, and bilious vomiting', 'His last bowel movement was yesterday and he has not passed flatus since then', 'The abdomen is distended and there are frequent, high-pitched bowel sounds on auscultation', 'Abdominal ultrasound shows nonpropulsive peristalsis of the small bowel'], 'gastroenteritis': ['a 2-day his…	Digestive system disease
58	A 38-year-old man is brought to the emergency room by his father because of altered mental status. According to the father, the patient was unable to get out of bed that morning and has become increasingly confused over the past several hours. The father also noticed it was pretty cold in his son's apartment because all of the windows were left open overnight. He has a history of hypothyroidism, …	6	23	{'hypothermia': ['His rectal temperature is 32 °C (89.6 °F)', 'He appears lethargic', 'weakness in the lower extremities with absent deep tendon reflexes', 'Deep tendon reflexes are 1+ in the upper extremities', 'The pupils are dilated and poorly reactive to light', 'Throughout the examination, the patient attempts to remove his clothing'], 'hypothyroidism': ['His rectal temperature is 32 °C (89.…	Endocrine disorder
59	A 21-year-old man is brought to the emergency department by his mother after being found lying unconscious next to a bottle of pills. The patient's mother mentions that he has been diagnosed with major depressive disorder 3 years ago for which he was taking a medication that resulted in only a slight improvement in his symptoms. She says he still found it difficult to concentrate on his studies a…	4	10	{'antidepressants (such as SSRIs, TCAs, or MAOIs)': ['found lying unconscious next to a bottle of pills', 'ECG shows a QT interval of 450 milliseconds'], 'benzodiazepines': ['found lying unconscious next to a bottle of pills', 'goes into a coma'], 'antipsychotics': ['His ECG shows a QT interval of 450 milliseconds', 'found lying unconscious next to a bottle of pills'], 'other medications used for…	Nervous system disease
60	A 24-year-old woman presents to the emergency department with a severe headache. She states it is 10/10 in intensity and states that it is associated with chewing. She describes it as a dull pain over the sides of her head. The patient is otherwise healthy and is not currently taking any medications. Her temperature is 97.0 °F (36.4 °C), blood pressure is 111/74 mmHg, pulse is 83/min, respiration…	5	13	{'temporal arteritis': ['pain and tenderness over the mandibular and temporal region', 'pain is worsened when the patient opens and closes their mouth'], 'trigeminal neuralgia': ['it is 10/10 in intensity and states that it is associated with chewing', 'pain and tenderness over the mandibular and temporal region that is worsened when the patient opens and closes their mouth'], 'tension headache':…	Nervous system disease
61	Twelve hours after undergoing an exploratory laparotomy for a perforated duodenal ulcer, a 36-year-old man has shortness of breath. He has asthma well controlled with an albuterol inhaler. His father died of lung cancer at 62 years of age. He has smoked one pack of cigarettes daily for 14 years. He does not drink alcohol. He appears uncomfortable. His temperature is 37.4 °C (99.3 °F), pulse is 98…	6	12	{'atelectasis': ['shortness of breath', 'reduced breath sounds over the left lung base'], 'pneumonia': ['shortness of breath', 'reduced breath sounds over the left lung base'], 'pulmonary embolism': ['Twelve hours after undergoing an exploratory laparotomy for a perforated duodenal ulcer, a 36-year-old man has shortness of breath', 'Examination shows reduced breath sounds over the left lung base'…	Respiratory disease
62	A 65-year-old previously healthy man presents to the primary care physician with the chief complaint of red colored urine over the past month. He states that he does not experience dysuria. On physical exam there is no costovertebral angle tenderness. With this presentation which is the most likely cause of this patient's hematuria?	7	16	{'kidney stones': ['red colored urine over the past month', 'does not experience dysuria'], 'bladder or kidney infection': ['red colored urine over the past month', 'does not experience dysuria'], 'renal trauma': ['red colored urine over the past month', 'does not experience dysuria', 'no costovertebral angle tenderness'], 'glomerulonephritis': ['red colored urine over the past month', 'does not …	Reproductive system disease
63	A 56-year-old man is brought to the emergency department with severe dyspnea and a productive cough containing streaks of blood since the day before. He had a sudden pruritic papular rash on his right thigh when he was in the southwestern USA hiking in northern Arizona and New Mexico. The next day he developed severely painful inguinal swelling on the same side; however, he did not see a physicia…	6	19	{'pneumonia (bacterial or viral)': ['severe dyspnea', 'productive cough containing streaks of blood', 'temperature is 39.5 °C (103.1 °F)', 'rales are heard in the lower lobe of the left lung on auscultation'], 'pulmonary embolism': ['severe dyspnea', 'productive cough containing streaks of blood'], 'lung cancer': ['severe dyspnea', 'productive cough containing streaks of blood'], 'tuberculosis': …	Respiratory disease
64	A 44-year-old man presents to the family medicine clinic for some small bumps on his left thigh. The lesions are non-pruritic and have been present for the last 3 weeks. He reports feeling fatigued and malaise for the past few months. The patient has no known medical problems and takes no medications. He smokes one pack of cigarettes per day and uses intravenous street drugs. His heart rate is 82…	5	11	{'molluscum contagiosum': ['Three 2-3 mm, dome-shaped, hardened papules are noted on the left thigh', 'Central umbilication can be observed in each papule'], 'herpes simplex virus': ['Three 2-3 mm, dome-shaped, hardened papules are noted on the left thigh', 'Central umbilication can be observed in each papule'], 'varicella-zoster virus': ['Three 2-3 mm, dome-shaped, hardened papules are noted on …	Skin disease
65	Three days after undergoing an open cholecystectomy, an obese 57-year-old woman has fever, chills, and a headache. She has right-sided chest pain that increases on inspiration and has had a productive cough for the last 12 hours. She had an episode of hypotension after the operation that resolved with intravenous fluid therapy. She underwent an abdominal hysterectomy 16 years ago for multiple fib…	4	14	{'pneumonia': ['fever, chills, and a headache', 'right-sided chest pain that increases on inspiration', 'productive cough for the last 12 hours', 'Inspiratory crackles are heard at the right lung base', 'temperature is 39 °C (102.2 °F)'], 'pulmonary embolism': ['right-sided chest pain that increases on inspiration', 'productive cough for the last 12 hours', 'episode of hypotension after the opera…	Respiratory disease
66	A 32-year-old female is brought to the emergency room by her friend for acute onset abdominal pain. She states that she was in a kickboxing class when she suddenly developed left-sided abdominal pain. Her past medical history is significant for chlamydia. She is currently sexually active and does not use contraception. Her menstrual periods occur regularly every 30 days. Her last menstrual period…	4	13	{'ectopic pregnancy': ['left-sided, lower abdominal tenderness and guarding', 'tenderness of the left adnexa', 'a large amount of fluid in the rectouterine pouch'], 'ovarian torsion': ['left-sided, lower abdominal tenderness and guarding', 'tenderness of the left adnexa', 'a large amount of fluid in the rectouterine pouch'], 'ruptured ovarian cyst': ['acute onset abdominal pain', 'left-sided, low…	Reproductive system disease
67	A 33-year-old man presents to the emergency department after a motor vehicle collision. He was the front seat unrestrained driver in a head-on collision. The patient has a Glasgow Coma Scale of 5 and is subsequently intubated. Physical exam is notable for subcutaneous emphysema in the clavicular area. Needle decompression and chest tube placement are performed, and the patient is stabilized after…	6	11	{'recurrent pneumothorax': ['subcutaneous emphysema in the clavicular area', 'a repeat chest radiograph is notable for a recurrent pneumothorax with the chest tube in place'], 'hemothorax': ['the patient is stabilized after receiving 2 units of blood and 2 liters of fluid', 'a repeat chest radiograph is notable for a recurrent pneumothorax with the chest tube in place'], 'chest tube malfunction':…	Respiratory disease
68	A 38-year-old woman presents to an urgent care clinic with the complaint of epigastric discomfort and cramping pain for the past 2 hours. She states that she has experienced similar pain in the past. These episodes occur mostly after meals and often subside several hours after she finishes eating. Due to this reason she mostly avoids eating. She says she has lost a few pounds in the last couple o…	5	14	{'gastritis': ['the complaint of epigastric discomfort and cramping pain for the past 2 hours', 'These episodes occur mostly after meals and often subside several hours after she finishes eating'], 'peptic ulcer disease': ['complaint of epigastric discomfort and cramping pain for the past 2 hours', 'These episodes occur mostly after meals and often subside several hours after she finishes eating'…	Digestive system disease
69	A 34-year-old woman comes to the physician requesting prenatal care. For the past 2 months, she has had increasing breast tenderness, nausea, 3-kg (6.6-lb) weight gain, and urinary frequency. She is not sure about the date of her last menstrual period. She has been trying to conceive with her husband since she stopped taking oral contraceptives 6 months ago; she was happy to tell him last week th…	4	11	{'pregnancy': ['increasing breast tenderness', 'nausea', '3-kg (6.6-lb) weight gain', 'urinary frequency'], 'pseudocyesis (false pregnancy)': ['For the past 2 months, she has had increasing breast tenderness, nausea, 3-kg (6.6-lb) weight gain, and urinary frequency', 'Urine hCG is negative', 'Transvaginal ultrasonography shows no abnormalities'], 'urinary tract infection': ['urinary frequency', '…	Reproductive system disease
70	A 38-year-old woman comes to the physician because of a 1-month history of a painless, nonpruritic skin lesion on her right thigh. She initially thought it was an insect bite, but it has slowly increased in size over the past weeks. Her temperature is 36.7 °C (98 °F), pulse is 75/min, and blood pressure is 128/76 mm Hg. Physical examination shows a 0.8-cm hyperpigmented papule. When the skin lesi…	5	15	{'melanoma': ['a 1-month history of a painless, nonpruritic skin lesion on her right thigh', 'it has slowly increased in size over the past weeks', 'a 0.8-cm hyperpigmented papule', 'When the skin lesion is squeezed, the surface retracts inwards'], 'basal cell carcinoma': ['a 1-month history of a painless, nonpruritic skin lesion on her right thigh', 'the skin lesion is squeezed, the surface retr…	Skin disease
71	A 25-year-old man is brought to the emergency department by police. He was found at a local celebration acting very strangely and was reported by other patrons of the event. The patient is very anxious and initially is hesitant to answer questions. He denies any substance use and states that he was just trying to have a good time. The patient's responses are slightly delayed and he seems to have …	4	10	{'anxiety disorder': ['The patient is very anxious and initially is hesitant to answer questions', 'The patient tells you he feels very anxious and asks for some medication to calm him down'], 'intoxication with a substance': ['dry mouth and conjunctival injection', 'tachycardia', 'anxious and initially is hesitant to answer questions', "patient's responses are slightly delayed and he seems to ha…	Nervous system disease
72	A 41-year-old woman presents with shortness of breath that is worse when she lies on her left side. About 10 days ago, she had an episode of unexplained loss of consciousness. Past medical history is negative and family history is irrelevant. Clinical examination shows a diastolic murmur, which is prominent when she lies on her left side. Jugular venous distention is present, and chest examinatio…	5	21	{'constrictive pericarditis': ['Jugular venous distention', 'chest examination reveals fine crackles that do not clear with coughing', 'Chest X-ray shows pulmonary congestion'], 'congestive heart failure': ['shortness of breath that is worse when she lies on her left side', 'Jugular venous distention', 'chest examination reveals fine crackles that do not clear with coughing', 'Chest X-ray shows p…	Cardiovascular disease
73	A 55-year-old man is brought to the emergency room by his wife for severe abdominal pain for the past 1 hour. He is unable to give more information about the nature of his pain. His wife says that he has peptic ulcer disease and is being treated with antacids without a good response. She adds that he vomited repeatedly in the last couple of hours, his vomitus being brown/red in color. His tempera…	4	10	{'perforated peptic ulcer': ['severe abdominal pain for the past 1 hour', 'vomited repeatedly in the last couple of hours, his vomitus being brown/red in color', 'a tense abdomen with a board like rigidity and positive rebound tenderness'], 'gastrointestinal bleed': ['he vomited repeatedly in the last couple of hours, his vomitus being brown/red in color', 'a tense abdomen with a board like rigid…	Digestive system disease
74	A 35-year-old man presents with a 7 month history of insomnia. The patient admitted to having trouble sleeping from a young age but became more aware of how much this is affecting his health after attending a sleep conference earlier this year. He is worried that his health has suffered because of this, and he is also concerned that he will not be able to pay his bills if he were to get sick. He …	5	12	{'primary insomnia': ['a 7 month history of insomnia', 'trouble sleeping from a young age', 'irritable middle age man who is tense and somewhat inattentive during the interview'], 'anxiety disorder': ['a 7 month history of insomnia', 'arrived for his appointment an hour early because he was afraid he might miss it', 'irritable middle age man who is tense and somewhat inattentive during the interv…	Nervous system disease
75	A 19-year-old man with a past medical history significant only for facial acne presents with increased inguinal pruritis. Relevant social history includes participation in school wrestling. He has no significant family history. Other than the pruritic rash, a review of systems is negative. On physical examination, there is an erythematous, well-demarcated patch on his left thigh, over his pubic r…	4	8	{'tinea cruris': ['increased inguinal pruritis', 'an erythematous, well-demarcated patch on his left thigh, over his pubic region, and throughout the perineum. The scrotum is spared'], 'contact dermatitis': ['increased inguinal pruritis', 'an erythematous, well-demarcated patch on his left thigh, over his pubic region, and throughout the perineum'], 'psoriasis': ['an erythematous, well-demarcated…	Skin disease
76	A 12-year-old girl is brought to the emergency department 3 hours after the sudden onset of colicky abdominal pain and vomiting. The patient also manifests symptoms of redness and swelling of the face and lips without pruritus. Her symptoms began following a tooth extraction earlier in the morning. She had a similar episode of facial swelling after a bicycle accident 1 year ago, which resolved wi…	4	12	{'allergic reaction': ['redness and swelling of the face and lips without pruritus', 'nontender facial edema, erythema of the oral mucosa, and an enlarged tongue'], 'angioedema': ['redness and swelling of the face and lips without pruritus', 'nontender facial edema, erythema of the oral mucosa, and an enlarged tongue'], 'intestinal obstruction': ['sudden onset of colicky abdominal pain and vomiti…	Digestive system disease
77	A 47-year-old man presents to his family physician with a sudden onset of severe pain and redness in his eyes that started this morning. He is having difficulty seeing properly and is extremely worried about losing his vision. Further history reveals that he has had progressive lower back pain for over 2 months now. The pain is usually at its worst in the morning, but it remains throughout the da…	5	18	{'rheumatoid arthritis': ['increased ESR and CRP serum levels'], 'ankylosing spondylitis': ['he has had progressive lower back pain for over 2 months now', 'the pain is usually at its worst in the morning but it remains throughout the day', 'it gets better with movement', 'he also has heel pain and feels significant pressure while walking', 'Laboratory analysis reveals increased ESR and CRP serum…	Orthopedic disease
78	A 35-year-old woman arrives to the clinic complaining of progressive urinary leakage that has occurred for the past 1 year. At first, she would notice leakage only during athletic exercise, but now the incontinence occurs even when she laughs or coughs. The patient states that she goes to the bathroom more frequently to try to prevent wetting myself. She wakes up once a night to urinate. She deni…	5	16	{'stress incontinence': ['progressive urinary leakage that has occurred for the past 1 year', 'leakage only during athletic exercise, but now the incontinence occurs even when she laughs or coughs', 'When that patient is asked to Valsalva, leakage of urine is observed'], 'urge incontinence': ['progressive urinary leakage that has occurred for the past 1 year', 'the incontinence occurs even when s…	Reproductive system disease
79	An 8-year-old boy is brought to the physician because he has excessively dry skin. His mother says that he has had dry, scaly skin since he was 6 months old. She says it is worse in winter and better in summer. There is no associated itching, redness, or discharge. Examination reveals generalized fine scales with coarse skin all over the body, except in the skin creases of the neck and in the cub…	3	11	{'ichthyosis': ['excessively dry skin', 'dry, scaly skin since he was 6 months old', 'generalized fine scales with coarse skin all over the body', 'multiple papular elevations at the base of hair follicles', 'darkening of the palmar and plantar creases'], 'atopic dermatitis': ['he has had dry, scaly skin since he was 6 months old', 'it is worse in winter and better in summer'], 'psoriasis': ['exc…	Skin disease
80	A 29-year-old woman, gravida 3, para 2, at 24 weeks' gestation comes to the emergency department because of vaginal bleeding and mild pelvic pain for 2 hours. Her current pregnancy was achieved by means of in vitro fertilization due to azoospermia in her partner. Prenatal course has been uncomplicated with regular prenatal visits. After a period of having avoided sexual intercourse during her ear…	7	15	{'placental abruption': ['vaginal bleeding', 'mild pelvic pain'], 'placenta previa': ['vaginal bleeding and mild pelvic pain for 2 hours', 'Ultrasound shows a uniformly echogenic placenta located at the fundal end of the posterior uterine wall'], 'vasa previa': ['vaginal bleeding and mild pelvic pain for 2 hours', 'traces of blood on the vulva and the introitus'], 'cervicitis': ['tender, bruised …	Reproductive system disease
81	A 38-year-old woman is brought to the emergency department because of three 1-hour episodes of severe, sharp, penetrating abdominal pain in the right upper quadrant. During these episodes, she has had nausea and vomiting. She has no diarrhea, dysuria, or hematuria and is asymptomatic between episodes. She has hypertension and hyperlipidemia. Seven years ago, she underwent resection of the termina…	5	28	{'biliary colic': ['three 1-hour episodes of severe, sharp, penetrating abdominal pain in the right upper quadrant', 'abdominal ultrasonography shows a gallbladder with multiple gallstones'], 'cholecystitis': ['three 1-hour episodes of severe, sharp, penetrating abdominal pain in the right upper quadrant', 'nausea and vomiting', 'tenderness to palpation of the right upper quadrant without guardin…	Digestive system disease
82	An otherwise healthy 29-year-old man presents to his family physician with a slowly growing left neck mass for the past 5 weeks. He denies fever or recent upper respiratory tract infections. His temperature is 37.1 °C (98.7 °F), the blood pressure is 115/72 mm Hg, and the pulse are 82/min. On examination, a 4-cm (1.5 in), firm, non-tender mass is detected on the mid-left neck. Excisional biopsy o…	6	12	{'kidney stones': ['the patient notices that his urine becomes red', 'The urine tests are positive for blood on further analysis'], 'bladder or kidney injury': ['the patient notices that his urine becomes red', 'The urine tests are positive for blood on further analysis'], 'renal cell carcinoma': ['the patient notices that his urine becomes red', 'The urine tests are positive for blood on further…	Reproductive system disease
83	A 45-year-old African-American woman comes to the physician after an episode of hemoptysis. Over the past 8 months, she has had a nonproductive cough, fatigue, and a 9-kg (20-lb) weight loss. She drinks a glass of wine every night and does not smoke. She has a history of hypertension and osteoarthritis. She does not take any medications. She has never traveled out of the country. She works as an …	5	17	{'tuberculosis': ['an episode of hemoptysis', 'a nonproductive cough, fatigue, and a 9-kg (20-lb) weight loss', 'a 2.5-cm nodule with irregular borders at the apex of the left lung'], 'fungal infections': ['an episode of hemoptysis', 'a nonproductive cough', 'fatigue', 'a 9-kg (20-lb) weight loss'], 'sarcoidosis': ['nonproductive cough', 'fatigue', '9-kg (20-lb) weight loss'], 'benign tumors': ['…	Respiratory disease
84	A 17-year-old girl is brought to the physician because she has not attained menarche. There is no personal or family history of serious illness. She is 168 cm (5 ft 5 in) tall and weighs 63 kg (139 lb); BMI is 22.3 kg/m2. Examination shows normal breast development. Scant axillary hair is present. Abdominal examination shows a firm, nontender left inguinal mass. Pelvic examination shows a blind v…	4	11	{'Turner syndrome': ['she has not attained menarche', 'Ultrasonography does not show a uterus or ovaries'], 'Androgen Insensitivity Syndrome (AIS)': ['normal breast development', 'scant axillary hair', 'blind vaginal pouch', 'Ultrasonography does not show a uterus or ovaries'], 'Mullerian agenesis': ['she has not attained menarche', 'Pelvic examination shows a blind vaginal pouch', 'Ultrasonograp…	Reproductive system disease
85	A 68-year-old man presents with a 6-month history of worsening fatigue and weight loss. He is especially concerned about a recent episode in which he noticed a blurring of his vision and headache; he also notes that his memory is not as good as it used to be, which his wife confirms. Physical exam is notable only for pallor and general weakness. Laboratory studies reveal anemia as well as an elev…	3	14	{'multiple myeloma': ['worsening fatigue and weight loss', 'anemia as well as an elevated erythrocyte sedimentation rate', 'sharp, narrow spike of monoclonal IgM; serum IgM concentration is 6.3 g/dL'], "Waldenstrom's macroglobulinemia": ['worsening fatigue and weight loss', 'blurring of his vision and headache', 'memory is not as good as it used to be', 'anemia', 'elevated erythrocyte sedimentati…	Circulatory system disease
86	Two hours after admission to the hospital for rupture of membranes, a 35-year-old woman, gravida 3, para 2, at 40 weeks' gestation is evaluated for the sudden onset of chills, dyspnea, confusion, and hypotension. The patient successfully underwent combined spinal-epidural anesthesia 1 hour ago. Her pregnancy was uncomplicated with the exception of a positive vaginal swab for group B streptococci …	5	19	{'pulmonary embolism': ['sudden onset of chills, dyspnea, confusion, and hypotension', 'Pulse oximetry on room air shows an oxygen saturation of 82%', 'Physical examination shows labored breathing and thready pulses', 'Crackles are heard at both lung bases'], 'amniotic fluid embolism': ['sudden onset of chills, dyspnea, confusion, and hypotension', 'labored breathing and thready pulses', 'Crackle…	Circulatory system disease
87	On routine screening, a 62-year-old man is found to have positive fecal occult blood tests. He is asymptomatic, but his father died of large intestinal cancer. Abdominal and rectal exams are normal. A colonoscopy subsequently reveals a polyp in the descending colon but no other abnormalities. Excisional biopsy of the polyp shows 75% tubular architecture. What is the most likely diagnosis?	4	8	{'hyperplastic polyp': ['positive fecal occult blood tests', 'Excisional biopsy of the polyp shows 75% tubular architecture'], 'tubular adenoma': ['positive fecal occult blood tests', 'Excisional biopsy of the polyp shows 75% tubular architecture'], 'tubulovillous adenoma': ['positive fecal occult blood tests', 'Excisional biopsy of the polyp shows 75% tubular architecture'], 'villous adenoma': […	Digestive system disease
88	A 20-year-old male college student presents to the emergency room at 4 AM in the morning with complaints of abdominal cramps, nausea, vomiting, and diarrhea for the past 2 hours. He was studying for his exams last night when he became hungry and ate some food from the afternoon after heating it for a while. He says that his symptoms began an hour after he ate the food. His temperature is 37 °C (9…	2	5	{'food poisoning': ['complaints of abdominal cramps, nausea, vomiting, and diarrhea for the past 2 hours', 'his symptoms began an hour after he ate the food', 'signs of dehydration'], 'gastroenteritis': ['abdominal cramps, nausea, vomiting, and diarrhea', 'signs of dehydration']}	Digestive system disease
89	A 79-year-old woman presents to her physician complaining of a persistent non-productive cough and dyspnea after contracting a cold in the past month. She describes herself as being generally healthy before the cold started. Medical history includes hypertension and hyperlipidemia. The patient takes hydrochlorothiazide, lisinopril, and atorvastatin. Her parents are both deceased. She does not smo…	5	13	{'bacterial pneumonia': ['persistent non-productive cough', 'dyspnea after contracting a cold in the past month'], 'viral pneumonia': ['persistent non-productive cough', 'dyspnea after contracting a cold in the past month'], 'pulmonary tuberculosis': ['a persistent non-productive cough and dyspnea after contracting a cold in the past month', 'a cavitary lesion in the right lung', 'necrotic granul…	Respiratory disease
90	A 47-year-old woman comes to the emergency department because of worsening pain, discoloration, and swelling of her right hand. Two days ago, she was camping outdoors in Texas with her two young children. She was awoken in the middle of the night by something crawling on my hand. The following morning, she saw a wound on her hand that was initially painless, but over the next several hours she no…	3	12	{'infections from bacteria or viruses': ['worsening pain, discoloration, and swelling of her right hand', 'reddening and blistering', 'lesion turned blue with a blackish discoloration at the center', 'temperature is 38 °C (100.4 °F)'], 'bites or stings from insects or animals': ['worsening pain, discoloration, and swelling of her right hand', 'a wound on her hand that was initially painless, but …	Skin disease
91	A 22-year-old man is brought to the emergency department by police after he was found undressing himself outside in 110 °F weather. The patient refuses to answer any questions as he suspects that his care team is spying on him. The patient recently started college and has presented to the emergency department once before for polysubstance intoxication. The patient attempts to assault a nurse, is …	5	14	{'heat stroke': ['he was found undressing himself outside in 110 °F weather', 'His temperature is 104 °F (40 °C)', 'His mucous membranes are dry'], 'neuroleptic malignant syndrome (NMS)': ['he is somnolent and non-responsive', 'his temperature is 104 °F (40 °C)', 'it is not possible to freely manipulate his extremities due to rigidity', 'he has been given haloperidol'], 'serotonin syndrome': ['Hi…	Nervous system disease
92	A 41-year-old man presents to the clinic with the complaints of abdominal discomfort and cramping for the past 4 months. He also mentions that he has grossly bloody stool and most of the time an urge to defecate. He has a history of bulimia with laxative abuse several years ago. He admits having lost about 5 lb in the past month. His temperature is 37 °C (98.6 °F), respiratory rate is 15/min, pul…	4	13	{"inflammatory bowel diseases like ulcerative colitis and Crohn's disease": ['abdominal discomfort and cramping for the past 4 months', 'grossly bloody stool and most of the time an urge to defecate', 'continuous mucosal lesions throughout the rectum to the hepatic flexure of the colon'], 'infectious colitis': ['abdominal discomfort and cramping for the past 4 months', 'grossly bloody stool and m…	Digestive system disease
93	A 52-year-old man presents to the physician with a 6-month history of shortness of breath and nonproductive cough. He was recently diagnosed with stage 3 embryonal carcinoma testicular cancer. Following an orchiectomy, he was placed on chemotherapy. Cardiopulmonary examination shows fine inspiratory crackles bilaterally. There is clubbing present in the fingers bilaterally. Pulmonary function tes…	5	18	{'lung cancer': ['shortness of breath and nonproductive cough', 'fine inspiratory crackles bilaterally', 'clubbing present in the fingers bilaterally'], 'pulmonary fibrosis': ['fine inspiratory crackles bilaterally', 'clubbing present in the fingers bilaterally', 'FVC is 78% of expected and FEV1/FVC ratio is 92%'], 'congestive heart failure': ['shortness of breath', 'nonproductive cough', 'fine i…	Respiratory disease
94	A 23-year-old man is brought to the emergency department by his mother because of a change in his personality. The mother reports that over the past 7 months her son has become increasingly withdrawn; he has not answered any phone calls or visited his family and friends. He had always been a quiet boy, who needed some time on his own, but he used to meet with friends at least once a week. The pat…	5	18	{'schizophrenia': ['over the past 7 months her son has become increasingly withdrawn; he has not answered any phone calls or visited his family and friends', 'he cannot leave the house because aliens are watching him and stealing his thoughts', "it is impossible to follow the patient's sequence of thoughts", 'he is anxious and has a flat affect'], 'severe depression with psychotic features': ['ov…	Nervous system disease
95	A 61-year-old woman presents to an outpatient clinic with fatigue and mild neck pain for a month. She adds that she is having difficulty swallowing. She denies trouble with her breathing but endorses 5-10 lb of unintentional weight loss over the past few months. On physical exam, the patient's fingernails appear flat and mild conjunctival pallor is noted. An upper barium esophagram shows an upper…	5	26	{'iron deficiency anemia': ['fatigue and mild neck pain for a month', 'difficulty swallowing', '5-10 lb of unintentional weight loss over the past few months', 'fingernails appear flat', 'mild conjunctival pallor', 'Hb% 10 gm/dL'], 'Plummer-Vinson syndrome': ['fatigue and mild neck pain for a month', 'difficulty swallowing', 'unintentional weight loss over the past few months', 'fingernails appea…	Digestive system disease
96	A 3-year-old boy is brought to the physician for the evaluation of recurrent skin lesions. The episodes of lesions started at the age of 2 months and multiple treatment options have been attempted without success. He has also had several episodes of respiratory tract infections, enlarged lymph nodes, and recurrent fevers since birth. The boy attends daycare. His older brother has asthma. The pati…	5	19	{'severe combined immunodeficiency (SCID)': ['recurrent skin lesions', 'several episodes of respiratory tract infections', 'enlarged lymph nodes', 'recurrent fevers'], 'Wiskott-Aldrich syndrome': ['recurrent skin lesions', 'several episodes of respiratory tract infections', 'enlarged lymph nodes', 'recurrent fevers'], 'Ataxia Telangiectasia': ['recurrent respiratory tract infections', 'enlarged l…	Endocrine disorder
97	A 4-year-old girl is brought to the physician because of pallor and rash for 2 days. She had a 4-day history of diarrhea and vomiting that subsided two days ago. One month ago, she had a 3-day episode of high fever, followed by a rash with bright red discoloration over her cheeks for two days before subsiding without treatment. Her vaccinations are up-to-date. She appears pale and irritable. Her …	4	15	{'viral illness': ['a 3-day episode of high fever', 'followed by a rash with bright red discoloration over her cheeks'], 'idiopathic thrombocytopenic purpura (ITP)': ['Examination shows petechiae on her trunk and extremities', 'Platelet count 49,000/mm3'], 'leukemia': ['Leukocyte count 17,000/mm3', 'A peripheral blood smear shows schistocytes'], 'hemolytic uremic syndrome (HUS)': ['pallor and ras…	Circulatory system disease
98	A 44-year-old obese African-American male presents to clinic with complaints of 3 days of fatigue and dark urine. He has had several similar episodes since birth, all of which resolved spontaneously. He has a 5-year history of poorly controlled type II diabetes mellitus and was started on glipizide one week ago. Prior to the episode, he felt well without any upper respiratory or gastrointestinal …	5	10	{'hemolytic anemia': ['complaints of 3 days of fatigue and dark urine', 'He has had several similar episodes since birth, all of which resolved spontaneously'], 'drug-induced hemolysis': ['complaints of 3 days of fatigue and dark urine', 'started on glipizide one week ago'], 'liver disease': ['complaints of 3 days of fatigue and dark urine', 'several similar episodes since birth'], 'kidney diseas…	Digestive system disease
99	A 49-year-old man comes to the physician because he has had multiple falls and multiple episodes of dizziness over the past 6 weeks. There is no personal or family history of serious illness. He drinks one pint of rum daily. He works as a foreman in a factory that produces industrial solvents. He is alert and oriented to time, place, and person. His temperature is 36.7 °C (98.1 °F), pulse is 88/m…	6	27	{'alcoholism': ['He drinks one pint of rum daily', 'wide-based gait', 'unable to stand with his feet together without support', 'coarse tremor of the hands when he is asked to grab a pen', 'Rapid alternating movements of the hands is impaired'], 'exposure to neurotoxic industrial solvents': ['he works as a foreman in a factory that produces industrial solvents', 'wide-based gait', 'unable to stan…	Nervous system disease
100	A 65-year-old male presents to his primary care physician for stiffness in his arm. He states that he has been having trouble combing his hair and reaching objects that are high on the shelf. The patient has a past medical history of diabetes mellitus type II, obesity, and hypertension. His current medications include metformin, insulin, lisinopril, and hydrochlorothiazide. The patient admits to …	6	19	{'adhesive capsulitis (frozen shoulder)': ['stiffness in his arm', 'trouble combing his hair and reaching objects that are high on the shelf', 'decreased passive and active range of motion of his shoulder', "Strength of the patient's upper extremity is 4/5"], 'rotator cuff tendinopathy': ['stiffness in his arm', 'trouble combing his hair and reaching objects that are high on the shelf', 'decrease…	Orthopedic disease
101	A 75-year-old man presents to the physician for his annual blood pressure visit and blood work. He has no complaints other than occasional knee pain. The past medical history includes hypertension. He has had knee osteoarthritis for several years and takes occasional acetaminophen for pain control. His diet is full of vegetables. He exercises every day. He has no history of smoking. He had a brot…	4	8	{'leukemias': ['Leukocyte count 58,000/mm3', 'Flow cytometry on the peripheral blood reveals an absolute lymphocyte count of 50,000/mm3'], 'lymphomas': ['Leukocyte count 58,000/mm3', 'Flow cytometry on the peripheral blood reveals an absolute lymphocyte count of 50,000/mm3'], 'myeloproliferative disorders': ['Leukocyte count 58,000/mm3', 'Flow cytometry on the peripheral blood reveals an absolute…	Circulatory system disease
102	A 13-year-old boy is brought to the physician because of progressive left leg pain for 2 months, which has started to interfere with his sleep. His mother has been giving him ibuprofen at night for growing pains, but his symptoms have not improved. One week before the pain started, the patient was hit in the thigh by a baseball, which caused his leg to become red and swollen for several days. Vit…	4	12	{'osteomyelitis': ['progressive left leg pain for 2 months, which has started to interfere with his sleep', 'marked tenderness along the left mid-femur', 'leukocyte count of 21,000/mm3', 'ESR of 68 mm/h'], 'Ewing sarcoma': ['progressive left leg pain for 2 months, which has started to interfere with his sleep', 'an x-ray of the left lower extremity shows multiple lytic lesions in the middle third…	Orthopedic disease
103	A 65-year-old man presents with a 6-month history of repeated falls, postural dizziness, progressive fatigue, generalized weakness and a 13.6 kg (30 lb) weight loss. He is a vegetarian. The patient's family says that he had been high functioning but has had significant behavioral changes over the past year. The patient denies any smoking history, alcohol consumption, or illicit drug use. No signi…	5	24	{'vitamin B12 deficiency': ['a 6-month history of repeated falls, postural dizziness, progressive fatigue, generalized weakness and a 13.6 kg (30 lb) weight loss', 'significant behavioral changes over the past year', 'an unstable, wide-based ataxic gait', 'Hb 6.1 g/dL MCV 109 fL', 'hypersegmented neutrophils'], 'folate deficiency': ['progressive fatigue, generalized weakness and a 13.6 kg (30 lb)…	Nervous system disease
104	A 31-year-old man with a history of schizophrenia is brought to the emergency department by police after being found agitated and attempting to steal from a grocery store. His past medical history is only notable for a recent office note from his primary care doctor for treatment of seasonal allergies. His temperature is 101 °F (38.3 °C), blood pressure is 173/97 mmHg, pulse is 105/min, respirati…	4	22	{'illicit drug use (such as methamphetamines, cocaine, synthetic cannabinoids)': ['his temperature is 101 °F (38.3 °C)', 'blood pressure is 173/97 mmHg', 'pulse is 105/min', 'very irritable and restless', 'not cooperative with exam or history and becomes combative requiring intramuscular medications and security restraining him', '7 mm pupils which are equal and reactive to light', 'warm and swea…	Nervous system disease
105	A 55-year-old woman is brought to the emergency department because of worsening upper abdominal pain for the past 8 hours. She reports that the pain radiates to her back and is associated with nausea. She has hypertension and hyperlipidemia, for which she takes enalapril, furosemide, and simvastatin. Her temperature is 37.5 °C (99.5 °F), blood pressure is 84/58 mm Hg, and pulse is 115/min. The lu…	6	20	{'pancreatitis': ['worsening upper abdominal pain for the past 8 hours', 'the pain radiates to her back and is associated with nausea', 'Amylase 250 U/L'], 'cholecystitis': ['worsening upper abdominal pain for the past 8 hours', 'pain radiates to her back and is associated with nausea', 'epigastric tenderness and guarding'], 'peptic ulcer disease': ['worsening upper abdominal pain for the past 8 …	Digestive system disease
106	A 7-day-old infant boy presents to an emergency department due to poor feeding. His parents are recent immigrants to the United States. He was born in a traditional home birth and has never seen a medical provider. Mom had no prenatal care, has no medical issues, and is unvaccinated. The baby had been breastfeeding well until 24 hours ago when mom noticed he started having trouble latching. In th…	5	19	{'neonatal sepsis': ['poor feeding', 'trouble latching', 'completely refused to feed', 'decreased number of wet diapers', 'pulse is 180/min', 'respirations are 52/min', 'blood pressure is 70/50 mmHg', 'increased tone', 'clenched jaw', 'clenched hands'], 'meningitis': ['poor feeding', 'increased tone, a clenched jaw, no head lag, and clenched hands'], 'hypernatremic dehydration': ['he has complete…	Nervous system disease
107	A 69-year-old gentleman presents to his primary care physician for pain in his right shoulder. The patient was helping his son move this past weekend, and he noticed after the move that he had pain and weakness in his right shoulder. The patient thought that this pain was just him being in poor shape so he started going to the gym and lifting weights which made his symptoms significantly worse. T…	5	14	{'rotator cuff tear': ['prominent weakness of external rotation of his right upper extremity', 'he suddenly drops his arm and appears to be in pain when asked to slowly lower his right arm to his side when he holds it overhead', "patient's strength is 1/5 for abduction of the right arm"], 'impingement syndrome': ['prominent weakness of external rotation of his right upper extremity', 'when you as…	Orthopedic disease
108	A 45-year-old woman comes to the physician for the evaluation of a right breast mass that she noticed 3 weeks ago. It has rapidly increased in size during this period. She does not have pain. Vital signs are within normal limits. Examination shows large dense breasts; a 5-cm, nontender, multinodular mass is palpated in the right outer quadrant of the right breast. There are no changes in the skin…	3	7	{'fibroadenoma': ['a 5-cm, nontender, multinodular mass is palpated in the right outer quadrant of the right breast', 'Mammography shows a smooth polylobulated mass'], 'phyllodes tumor': ['a 5-cm, nontender, multinodular mass is palpated in the right outer quadrant of the right breast', 'Mammography shows a smooth polylobulated mass', 'Biopsy of the mass shows papillary projections of epithelial-…	Reproductive system disease
109	An 81-year-old man patient recently moved into an assisted living facility and presents today with itchy blisters in his axilla. He attributes these to a poor diet. He also complains that the nurse practitioner at the facility started him on 4 new medications, in addition to his existing prescriptions. On physical examination, tense axillary bullae are noted that do not rupture with light, gloved…	4	9	{'pemphigus vulgaris': ['tense axillary bullae are noted that do not rupture with light, gloved touch', 'linear C3 and IgG deposits are seen along the basement membrane'], 'bullous pemphigoid': ['tense axillary bullae are noted that do not rupture with light, gloved touch', 'linear C3 and IgG deposits are seen along the basement membrane on direct immunofluorescence'], 'dermatitis herpetiformis':…	Skin disease
110	A 69-year-old man presents to his primary care physician for trouble sleeping. The patient states that he recently retired from working the day shift at a cemetery. When the patient retired, his goal was to finally be able to go out with his wife; however, he finds that he is unable to stay awake past 6 pm in the evening. His inability to stay awake has been straining his marriage as his wife is …	5	10	{'insomnia': ['trouble sleeping', 'unable to stay awake past 6 pm in the evening'], 'sleep apnea': ['the patient is unable to stay awake past 6 pm in the evening', 'the patient seems to sleep peacefully and feels rested when he awakes'], 'restless leg syndrome': ['trouble sleeping', 'unable to stay awake past 6 pm'], 'circadian rhythm sleep disorder': ['he finds that he is unable to stay awake pa…	Nervous system disease
111	An obese 42-year-old female presents to her primary care physician with a complaint of left knee pain for the past 3 months. She describes the pain as affecting the inside part of the knee as well as the front of her knee, below the kneecap. She denies any inciting injury or trauma to the knee but reports that the pain is worse when she is climbing up stairs or rising from a chair. Physical exami…	6	16	{'patellofemoral pain syndrome': ['complaint of left knee pain for the past 3 months', 'pain is worse when she is climbing up stairs or rising from a chair', 'localized tenderness to palpation over the left anteromedial proximal tibia, 6 cm inferior to the joint line'], 'medial meniscus tear': ['pain is worse when she is climbing up stairs or rising from a chair', 'localized tenderness to palpati…	Orthopedic disease
112	A 25-year-old woman comes to the physician because of periodic painful double vision for 3 days. Her symptoms occur only when looking sideways. She has myopia and has been wearing corrective lenses for 10 years. Ten days ago, she lost her balance and fell off her bike, for which she went to a hospital. A CT scan of the head at that time showed no abnormalities and she was released without further…	4	10	{'stroke': ['she lost her balance and fell off her bike', 'has an adduction deficit in the right eye and nystagmus in the left eye when looking left; she has an adduction deficit in the left eye and nystagmus in the right eye when looking right'], 'multiple sclerosis': ['periodic painful double vision for 3 days', 'lost her balance and fell off her bike', 'adduction deficit in the right eye and n…	Nervous system disease
113	A 22-year-old woman comes to the physician because of yellow vaginal discharge, pruritus, and pain with urination for the past 6 days. Three weeks ago, she had an episode of acute bacterial rhinosinusitis that was treated with a 10-day course of amoxicillin. She has been sexually active with multiple male partners over the past year and uses condoms inconsistently; she has been taking an oral con…	5	10	{'bacterial vaginosis': ['foul-smelling, frothy, yellow-green vaginal discharge', 'the pH of the discharge is 5.8'], 'trichomoniasis': ['foul-smelling, frothy, yellow-green vaginal discharge', 'pH of the discharge is 5.8'], 'gonorrhea': ['yellow vaginal discharge', 'pain with urination'], 'chlamydia': ['yellow vaginal discharge', 'pain with urination'], 'yeast infection': ['pruritus', 'pain with …	Reproductive system disease
114	A 31-year-old female patient presents with significant swelling and redness of her fingers that is causing her significant pain. Her right knee has also been stiff and slightly swollen for the past 6 weeks. She is overall fatigued and has difficulty moving around but has not sought medical attention until now. On physical examination, the distal interphalangeal joints are swollen, warm, and painf…	4	14	{'rheumatoid arthritis': ['significant swelling and redness of her fingers', 'right knee has also been stiff and slightly swollen for the past 6 weeks', 'overall fatigued and has difficulty moving around', 'distal interphalangeal joints are swollen, warm, and painful', 'nails are pitted and cracked', 'rough, erythematous skin patches seen over her elbows'], 'psoriatic arthritis': ['significant sw…	Orthopedic disease
115	A 17-year-old male presents to the emergency department after a motor vehicle accident. The patient was an unrestrained driver in a head-on collision. He has a past medical history of asthma, depression, and anxiety. He is not currently taking any medications. His temperature is 99.5 °F (37.5 °C), blood pressure is 90/60 mmHg, pulse is 115/min, respirations are 22/min, and oxygen saturation is 99…	7	14	{'central cord syndrome': ["the patient's strength in his upper extremities is 1/5", 'He has reduced sensation in his upper extremities as well'], 'brachial plexus injury': ["the patient's strength in his upper extremities is 1/5", 'he has reduced sensation in his upper extremities as well'], 'cervical spinal cord injury': ["the patient's strength in his upper extremities is 1/5", 'he has reduced…	Nervous system disease
116	A 28-year-old male presents with a recent onset of upsetting dreams, anxiety, and disturbing flashbacks. The patient reports that he returned from active duty in Iraq 3 months ago and was adjusting to life back at home until about 7 weeks ago when he began having intense fear of loud noises and seeing sudden flashbacks to bombing attacks he endured during his time in Iraq. He had to take a leave …	5	15	{'post-traumatic stress disorder (PTSD)': ['upsetting dreams, anxiety, and disturbing flashbacks', 'intense fear of loud noises and seeing sudden flashbacks to bombing attacks', 'refusing to leave his house'], 'acute stress disorder': ['recent onset of upsetting dreams, anxiety, and disturbing flashbacks', 'intense fear of loud noises and seeing sudden flashbacks to bombing attacks'], 'panic diso…	Nervous system disease
117	A 78-year-old man comes to the physician because of progressively worsening fatigue and headache for 6 months and occasional abdominal pain. He has not had any changes in his weight. He has a history of hypertension, type 2 diabetes mellitus, and chronic shoulder pain. Current daily medications include hydrochlorothiazide, metformin, and ibuprofen. He does not drink alcohol and does not smoke. Hi…	6	19	{'iron deficiency anemia': ['progressively worsening fatigue and headache for 6 months', 'conjunctival and mucosal pallor', 'Peripheral blood smear shows red blood cells with increased zones of central pallor and anisocytosis'], 'vitamin B12 deficiency': ['progressively worsening fatigue and headache for 6 months', 'conjunctival and mucosal pallor', 'mild postural tremor', 'Peripheral blood smear…	Endocrine disorder
118	An 8-year-old boy is brought to the physician by his parents for short stature. Neither his clothing nor his shoe size have changed over the past year. He also frequently bumps into obstacles such as furniture and has headaches at night. He is always thirsty for cold water and has been urinating more frequently. Three years ago, he had an asthma attack that was treated with albuterol and a one-we…	6	19	{'hypothyroidism': ['short stature', 'Thyroid-stimulating hormone 0.3 mU/mL', 'Thyroxine 3.9 mcg/dL'], 'growth hormone deficiency': ['short stature', 'Neither his clothing nor his shoe size have changed over the past year', 'Insulin-like growth factor 1 24 ng/mL (N=61-356 ng/mL)', 'Insulin-like growth factor binding protein 3 2.1 mcg/mL (N=1.6-6.5 mcg/mL)'], 'constitutional growth delay': ['short…	Endocrine disorder
119	A 7-year-old boy is brought to the clinic by his mother with increasing swelling of his right jaw for the past 2 months. She notes that he has been treated several times with different antibiotics, but that they have not helped. She reports no recent history of fever, chills, or night sweats. The boy has no significant medical history. He emigrated to the United States with his family from Nigeri…	6	24	{'Burkitt lymphoma': ['Increasing swelling of the right jaw for the past 2 months', 'Firm, immobile, and tender mass over the right mandible', 'Histopathologic analysis showing characteristic features of Burkitt lymphoma', 'Emigrated from Nigeria, where Burkitt lymphoma is more common'], 'Osteosarcoma': ['Prominent 8x8 cm mass over the right mandible', 'Mass has partially distorted the borders of…	Orthopedic disease
120	A 79-year-old woman comes to the physician for the evaluation of a 2-month history of a non-productive cough and fatigue. During this period, she also has had a 4.5-kg (10-lb) weight loss and has become increasingly short of breath with mild exertion. She has congestive heart failure and hypertension. Three months ago, she was in India for 3 weeks to attend a family wedding. She worked as a seams…	4	14	{'congestive heart failure': ['a 2-month history of a non-productive cough and fatigue', 'has become increasingly short of breath with mild exertion', 'a moderate-sized pleural effusion'], 'lung cancer': ['a 2-month history of a non-productive cough and fatigue', 'a 4.5-kg (10-lb) weight loss', 'increasingly short of breath with mild exertion', 'smoked one pack of cigarettes daily for 47 years', …	Respiratory disease
121	A 66-year-old man with high blood pressure, high cholesterol, and diabetes presents to the clinic with elevated liver function tests from baseline. He has a blood pressure of 136/92 mm Hg and a heart rate of 69/min. On physical examination, his heart sounds are regular and lung sounds are clear. Current medications include simvastatin, metformin, fenofibrate, hydrochlorothiazide, aspirin, glyburi…	4	9	{'non-alcoholic fatty liver disease (NAFLD)': ['elevated liver function tests from baseline', 'high blood pressure', 'high cholesterol', 'diabetes'], 'viral hepatitis': ['elevated liver function tests from baseline'], 'drug-induced liver injury': ['elevated liver function tests from baseline', 'Current medications include simvastatin, metofrmin, fenofibrate'], 'Simvastatin': ['elevated liver func…	Digestive system disease
122	A 65-year-old man comes to the physician because of progressively worsening fatigue for 6 months. During this time, he has also had shortness of breath and palpitations on exertion. He has noticed blood in his stools on three separate occasions in the past 4 months. He has type 2 diabetes mellitus and end-stage renal disease. He drinks two to four beers daily. He does not smoke. His pulse is 95/m…	6	16	{'gastric ulcer': ['progressively worsening fatigue for 6 months', 'noticed blood in his stools on three separate occasions in the past 4 months', 'pale conjunctivae', 'hemoglobin concentration is 7.2 g/dL'], 'colorectal cancer': ['he has noticed blood in his stools on three separate occasions in the past 4 months', 'his hemoglobin concentration is 7.2 g/dL'], 'diverticular disease': ['he has not…	Digestive system disease
123	A 24-year-old woman comes to the emergency department with her boyfriend 2 hours after an episode of loss of consciousness. She was seated and was being tattooed on her right upper flank when she became diaphoretic, pale, and passed out. According to her boyfriend, the patient slipped to the floor and her arms and legs moved in a jerky fashion for a few seconds. She regained consciousness within …	5	12	{'seizure disorders (such as epilepsy)': ['the patient slipped to the floor and her arms and legs moved in a jerky fashion for a few seconds', 'She regained consciousness within half a minute and was alert and fully oriented immediately'], 'syncopal episodes (like vasovagal syncope)': ['she became diaphoretic, pale, and passed out', 'her arms and legs moved in a jerky fashion for a few seconds', …	Nervous system disease
124	A 29-year-old woman comes to the physician with high-grade fever, headache, and muscle pain. A week ago, she returned from India, where she was working with an NGO to build houses in rural areas. The patient took one dose of chloroquine one week before her trip. She also took a further dose during her trip. She has no history of a serious illness. Her temperature is 39.3 °C (102.7 °F), pulse is 1…	3	9	{'malaria': ['high-grade fever, headache, and muscle pain', 'blood smear shows fragmented erythrocytes and occasional ring-shaped inclusion bodies within erythrocytes'], 'dengue fever': ['high-grade fever, headache, and muscle pain', 'jaundice'], 'leptospirosis': ['high-grade fever', 'headache', 'muscle pain', 'jaundice', 'blood smear shows fragmented erythrocytes and occasional ring-shaped inclu…	Circulatory system disease
125	A 19-year-old man is brought to the physician by his mother because she is worried about his strange behavior. Over the past 3 years, he has been dressing all in black and wears a long black coat, even in the summer. The mother reports that her son has always had difficulties fitting in. He does not have any friends and spends most of his time in his room playing online games. He is anxious at co…	5	23	{'Schizophrenia': ['he spends most of his time reading up on paranormal phenomena, especially demons', 'a breeze in an enclosed room is likely the breath of a demon', 'laborious speech', 'avoids eye contact'], 'Social Anxiety Disorder': ['he is anxious at college because he is uncomfortable around other people', 'he does not have any friends and spends most of his time in his room playing online …	Nervous system disease
126	A 46-year-old woman comes to the physician because of a 2-week history of diplopia and ocular pain when reading the newspaper. She also has a 3-month history of amenorrhea, hot flashes, and increased sweating. She reports that she has been overweight all her adult life and is happy to have lost 6.8-kg (15-lb) of weight in the past 2 months. Her pulse is 110/min, and blood pressure is 148/98 mm Hg…	4	21	{"hyperthyroidism (Graves' disease)": ['a 2-week history of diplopia and ocular pain when reading the newspaper', 'a 3-month history of amenorrhea, hot flashes, and increased sweating', 'lost 6.8-kg (15-lb) of weight in the past 2 months', 'pulse is 110/min, and blood pressure is 148/98 mm Hg', 'moist palms and a nontender thyroid gland that is enlarged to two times its normal size', 'prominence …	Endocrine disorder
127	A 62-year-old woman comes to the physician because of coughing and fatigue during the past 2 years. In the morning, the cough is productive of white phlegm. She becomes short of breath walking up a flight of stairs. She has hypertension and hyperlipidemia. She has recently retired from working as a nurse at a homeless shelter. She has smoked 1 pack of cigarettes daily for 40 years. Current medica…	6	18	{'chronic bronchitis': ['coughing and fatigue during the past 2 years', 'the cough is productive of white phlegm', 'She becomes short of breath walking up a flight of stairs', 'Scattered wheezing and rhonchi are heard throughout both lung fields'], 'emphysema': ['coughing and fatigue during the past 2 years', 'short of breath walking up a flight of stairs', 'smoked 1 pack of cigarettes daily for …	Respiratory disease
128	A 5-year-old girl is brought to the clinic by her mother for excessive hair growth. Her mother reports that for the past 2 months she has noticed hair at the axillary and pubic areas. She denies any family history of precocious puberty and reports that her daughter has been relatively healthy with an uncomplicated birth history. She denies any recent illnesses, weight change, fever, vaginal bleed…	4	14	{'precocious puberty': ['excessive hair growth at the axillary and pubic areas', 'Tanner stage 4 development', 'pelvic ultrasound shows an ovarian mass', 'elevated level of estrogen'], 'adrenal tumor': ['excessive hair growth', 'Tanner stage 4 development', 'elevated level of estrogen'], 'ovarian tumor': ['excessive hair growth at the axillary and pubic areas', 'Tanner stage 4 development', 'a pe…	Endocrine disorder
129	A male neonate is being examined by a pediatrician. His mother informs the doctor that she had a mild fever with rash, muscle pain, and swollen and tender lymph nodes during the second month of gestation. The boy was born at 39 weeks gestation via spontaneous vaginal delivery with no prenatal care. On physical examination, the neonate has normal vital signs. Retinal examination reveals the findin…	6	12	{'Congenital Rubella Syndrome': ['Mother had mild fever with rash, muscle pain, and swollen and tender lymph nodes during the second month of gestation', 'Retinal examination reveals abnormalities'], 'Patent Ductus Arteriosus (PDA)': ['Congenital rubella infection is associated with PDA', 'No prenatal care increases the risk of undiagnosed congenital heart defects'], 'Pulmonary Stenosis': ['Conge…	Cardiovascular disease
130	A 48-year-old man with HIV comes to the physician because of skin lesions over his face and neck for 2 weeks. They are not itchy or painful. He does not have fever or a sore throat. He was treated for candidal esophagitis 3 months ago. He is sexually active with his wife, who knows of his condition, and uses condoms consistently. He is currently receiving triple antiretroviral therapy with lamivu…	6	14	{"Kaposi's sarcoma": ['multiple skin colored papules over his face and neck with a dimpled center', 'Cervical lymphadenopathy', 'CD4+ T-lymphocyte count is 312/mm3'], 'molluscum contagiosum': ['multiple skin colored papules over his face and neck with a dimpled center', 'Cervical lymphadenopathy is present'], 'seborrheic dermatitis': ['skin lesions over his face and neck for 2 weeks', 'They are n…	Skin disease
131	A 20-year-old male comes into your office two days after falling during a pick up basketball game. The patient states that the lateral aspect of his knee collided with another player's knee. On exam, the patient's right knee appears the same size as his left knee without any swelling or effusion. The patient has intact sensation and strength in both lower extremities. The patient's right knee has…	6	8	{'anterior cruciate ligament': ["the patient's right knee has no laxity upon varus stress test, but is more lax upon valgus stress test when compared to his left knee", "Lachman's test and posterior drawer test both have firm endpoints without laxity"], 'posterior cruciate ligament': ["Lachman's test and posterior drawer test both have firm endpoints without laxity"], 'medial collateral ligament'…	Orthopedic disease
132	A 57-year-old post-menopausal woman comes to the physician because of intermittent, bloody post-coital vaginal discharge for the past month. She does not have pain with intercourse. Eleven years ago, she had LSIL on a routine Pap smear and testing for high-risk HPV strains was positive. Colposcopy showed CIN 1. She has not returned for follow-up Pap smears since then. She is sexually active with …	4	8	{'cervical cancer': ['intermittent, bloody post-coital vaginal discharge for the past month', 'a 1.4 cm, erythematous exophytic mass with ulceration is noted on the posterior wall of the upper third of the vagina'], 'endometrial cancer': ['intermittent, bloody post-coital vaginal discharge for the past month', 'a 1.4 cm, erythematous exophytic mass with ulceration is noted on the posterior wall o…	Reproductive system disease
133	A 62-year-old woman has been receiving amoxicillin for acute sinusitis for 12 days. She develops a macular rash on her neck, back, and torso. The amoxicillin is therefore changed to cephalexin for an additional week. The rash resolves, but she returns complaining of fatigue, flank pain, and fever that has persisted despite the resolution of the sinusitis. She has a history of essential hypertensi…	5	19	{'urinary tract infection (UTI)': ['fatigue, flank pain, and fever', 'leukocyturia', 'urine bacterial culture is negative'], 'pyelonephritis': ['fatigue, flank pain, and fever', 'Serum urea and creatinine are elevated', 'Urinalysis shows leukocyturia', "A urine cytospin stained with Hansel's solution reveals 3% binucleated cells with eosinophilic, granular cytoplasm"], 'acute interstitial nephrit…	Reproductive system disease
134	A 74-year-old female is brought to the emergency department because of a 2-week history of increasing weakness and chills. She also notes difficulty breathing for the last three days. Eight weeks ago, she underwent left hemicolectomy for adenocarcinoma of the colon. She subsequently developed a severe urinary tract infection, was treated in the intensive care unit for four days, and was discharge…	5	23	{'endocarditis': ['a new holosystolic murmur over the apex', 'multiple tender nodules on the palmar surface of her fingertips', 'retinal hemorrhages with pale centers'], 'systemic infection': ['2-week history of increasing weakness and chills', 'difficulty breathing for the last three days', 'temperature is 39.3 °C (102.7 °F)', 'large conjunctival hemorrhage in her left eye', 'new holosystolic mu…	Circulatory system disease
135	A 53-year-old man is brought to the emergency department following an episode of loss of consciousness 1 hour ago. He had just finished micturating, when he fell down. His wife heard the noise and found him unconscious on the floor. He regained consciousness after 30 seconds and was able to talk normally with his wife immediately. There was no urinary incontinence. On arrival, he is alert and ori…	6	11	{'vasovagal syncope': ['He had just finished micturating, when he fell down', 'He regained consciousness after 30 seconds and was able to talk normally with his wife immediately'], 'postural hypotension': ['He had just finished micturating, when he fell down', 'He regained consciousness after 30 seconds and was able to talk normally with his wife immediately'], 'arrhythmia': ['episode of loss of …	Circulatory system disease
136	A 34-year-old man comes to the physician because of fatigue and shortness of breath with moderate exertion for the past 2 months. Over the past 10 days, he has had low-grade fevers and night sweats. He has no history of serious illness except for a bicuspid aortic valve diagnosed 5 years ago. He has smoked one pack of cigarettes daily for 10 years and drinks 3-5 beers on social occasions. He does…	3	8	{'tuberculosis': ['low-grade fevers and night sweats', 'several hemorrhages underneath his fingernails on both hands and multiple tender, red nodules on his fingers'], 'lymphoma': ['fatigue and shortness of breath with moderate exertion for the past 2 months', 'low-grade fevers and night sweats over the past 10 days'], 'Streptococcus sanguinis': ['fatigue and shortness of breath with moderate exe…	Respiratory disease
137	A 23-year old man is brought to the emergency department by his brother after trying to jump out of a moving car. He says that the Federal Bureau of Investigation has been following him for the last 7 months. He recently quit his job at a local consulting firm to work on his mission to rid the world from evil. He does not smoke, drink alcoholic beverages, or use illicit drugs. He takes no medicat…	4	8	{"Parkinson's": ['difficulty walking', 'a tremor that improves with activity'], 'side effects from antipsychotic medications': ['he develops difficulty walking', 'a tremor that improves with activity'], 'metabolic disturbances': ['difficulty walking', 'a tremor that improves with activity'], 'Dopamine antagonist': ['he develops difficulty walking and a tremor that improves with activity', 'starts…	Nervous system disease
138	A 28-year-old woman comes to the emergency department because of increasing abdominal pain for 2 days. The pain is diffuse and constant, and she describes it as 7 out of 10 in intensity. She has also had numbness in her lower extremities for 12 hours. She has type 1 diabetes mellitus, migraine with aura, and essential tremor. She appears uncomfortable. She is oriented to place and person only. He…	5	12	{'diabetic ketoacidosis': ['increasing abdominal pain for 2 days', 'numbness in her lower extremities for 12 hours', 'type 1 diabetes mellitus'], 'gastrointestinal obstruction': ['Examination shows a distended abdomen with no tenderness to palpation', 'Bowel sounds are decreased'], 'porphyrias': ['increasing abdominal pain for 2 days', 'numbness in her lower extremities for 12 hours', 'urinalysis…	Endocrine disorder
139	One week after undergoing sigmoidectomy with end colostomy for complicated diverticulitis, a 67-year-old man has upper abdominal pain. During the surgery, he was transfused two units of packed red blood cells. His postoperative course was uncomplicated. Two days ago, he developed fever. He is currently receiving parenteral nutrition through a central venous catheter. He has type 2 diabetes mellit…	5	30	{'acute cholecystitis': ['upper abdominal pain', 'fever', 'jaundice of the conjunctivae', 'tenderness to palpation in the right upper quadrant', 'Leukocytes 13,500 /mm3', 'Segmented neutrophils 75 %'], 'acute hepatitis': ['jaundice of the conjunctivae', 'Serum Aspartate aminotransferase 140 IU/L', 'Alanine aminotransferase 85 IU/L', 'Bilirubin Total 2.1 mg/dL', 'Direct 1.3 mg/dL'], 'liver abscess…	Digestive system disease
140	A 24-year-old woman presents to the labor and delivery floor in active labor at 40 weeks gestation. She has a prolonged course but ultimately vaginally delivers an 11 pound boy. On post operative day 2, she is noted to have uterine tenderness and decreased bowel sounds. She states she has been urinating more frequently as well. Her temperature is 102 °F (38.9 °C), blood pressure is 118/78 mmHg, p…	5	14	{'endometritis': ['uterine tenderness', 'temperature is 102 °F (38.9 °C)', 'pulse is 111/min'], 'urinary tract infection (UTI)': ['she has been urinating more frequently', 'Her temperature is 102 °F (38.9 °C)'], 'puerperal sepsis': ['her temperature is 102 °F (38.9 °C)', 'uterine tenderness', 'decreased bowel sounds', 'urinating more frequently'], 'wound infection': ['her temperature is 102 °F (3…	Reproductive system disease
141	A 62-year-old woman comes to the physician because of increasing blurring of vision in both eyes. She says that the blurring has made it difficult to read, although she has noticed that she can read a little better if she holds the book below or above eye level. She also requires a bright light to look at objects. She reports that her symptoms began 8 years ago and have gradually gotten worse ove…	6	14	{'cataracts': ['increasing blurring of vision in both eyes', 'requires a bright light to look at objects'], 'glaucoma': ['increasing blurring of vision in both eyes', 'requires a bright light to look at objects'], 'diabetic retinopathy': ['increasing blurring of vision in both eyes', 'symptoms began 8 years ago and have gradually gotten worse over time', 'type 2 diabetes mellitus', 'lines in the …	Nervous system disease
142	A 61-year-old diabetic woman is brought to the emergency department with the complaint of multiple bouts of abdominal pain in the last 24 hours. She says that the pain is dull aching in nature, radiates to the back, and worsens with meals. She also complains of nausea and occasional vomiting. She has been hospitalized repeatedly in the past with similar complaints. Her temperature is 37 °C (98.6 …	3	9	{'acute pancreatitis': ['multiple bouts of abdominal pain in the last 24 hours', 'the pain is dull aching in nature, radiates to the back, and worsens with meals', 'nausea and occasional vomiting', 'Triglyceride: 675 mg/dL'], 'cholecystitis': ['the complaint of multiple bouts of abdominal pain in the last 24 hours', 'the pain is dull aching in nature, radiates to the back, and worsens with meals'…	Digestive system disease
143	A 25-year-old woman is brought to the emergency department after being involved in a rear-end collision, in which she was the restrained driver of the back car. On arrival, she is alert and active. She reports pain in both knees and severe pain over the right groin. Temperature is 37 °C (98.6 °F), pulse is 116/min, respirations are 19/min, and blood pressure is 132/79 mm Hg. Physical examination …	5	9	{'femoral neck fracture': ['severe pain over the right groin', 'The right leg is slightly shortened, flexed, adducted, and internally rotated'], 'femoral shaft fracture': ['The right leg is slightly shortened, flexed, adducted, and internally rotated', 'severe pain over the right groin'], 'hip dislocation': ['The right leg is slightly shortened, flexed, adducted, and internally rotated', 'severe …	Orthopedic disease
144	A 17-year-old Latin American woman with no significant past medical history or family history presents to her pediatrician with concerns about several long-standing skin lesions. She notes that she has had a light-colored rash on her chest and abdomen that has been present for the last 2 years. The blood pressure is 111/81 mm Hg, pulse is 82/min, respiratory rate is 16/min, and temperature is 37.…	6	13	{'vitiligo': ['numerous hypopigmented macules over her chest and abdomen', 'these lesions do not tan like the rest of her skin when exposed to the sun'], 'pityriasis alba': ['she has had a light-colored rash on her chest and abdomen that has been present for the last 2 years', 'these lesions do not tan like the rest of her skin when exposed to the sun'], 'tinea versicolor': ['she has had a light-…	Skin disease
145	A 28-year-old man presents for severe abdominal pain and is diagnosed with appendicitis. He is taken for emergent appendectomy. During the procedure, the patient has massive and persistent bleeding requiring a blood transfusion. The preoperative laboratory studies showed a normal bleeding time, normal prothrombin time (PT), an INR of 1.0, and a normal platelet count. Postoperatively, when the pat…	6	15	{'hemophilia A': ['massive and persistent bleeding requiring a blood transfusion', 'prolonged partial thromboplastin time (PTT)', 'family history of an unknown bleeding disorder'], 'hemophilia B': ['massive and persistent bleeding requiring a blood transfusion', 'prolonged partial thromboplastin time (PTT)', 'family history of an unknown bleeding disorder'], "von Willebrand's disease": ['massive …	Circulatory system disease
146	A 58-year-old female, being treated on the medical floor for community-acquired pneumonia with levofloxacin, develops watery diarrhea. She reports at least 9 episodes of diarrhea within the last two days, with lower abdominal discomfort and cramping. Her temperature is 98.6 °F (37 °C), respiratory rate is 15/min, pulse is 67/min, and blood pressure is 122/98 mm Hg. Her physical examination is unr…	5	17	{'Clostridium difficile': ['being treated on the medical floor for community-acquired pneumonia with levofloxacin, develops watery diarrhea', 'reports at least 9 episodes of diarrhea within the last two days, with lower abdominal discomfort and cramping', 'Total count (WBC): 13,400/mm3'], 'Campylobacter': ['develops watery diarrhea', 'reports at least 9 episodes of diarrhea within the last two da…	Digestive system disease
147	A 51-year-old man presents to his dermatologist because of severe stomatitis and superficial skin erosions over his trunk. His condition started 2 months ago and was unresponsive to oral antibiotics and antiherpetic medications. He has no history of a similar rash. His medical history is remarkable for type 2 diabetes mellitus and essential hypertension. The physical examination reveals numerous …	5	13	{'pemphigus vulgaris': ['severe stomatitis and superficial skin erosions over his trunk', 'numerous flaccid blisters and bullae which rupture easily', "Nikolsky's sign is positive"], 'bullous pemphigoid': ['numerous flaccid blisters and bullae which rupture easily', "Nikolsky's sign is positive"], 'dermatitis herpetiformis': ['severe stomatitis', 'superficial skin erosions over his trunk'], 'eryt…	Skin disease
148	A 57-year-old man presents to the emergency department because of pain in the center of his chest that is radiating down his left arm and up the left side of his neck. The pain started suddenly 30 minutes ago while the patient was at work. The patient describes the pain as squeezing in nature, 10/10 in intensity, and is associated with nausea and difficulty breathing. He has had type 2 diabetes m…	4	12	{'myocardial infarction (MI)': ['pain in the center of his chest that is radiating down his left arm and up the left side of his neck', 'pain as squeezing in nature, 10/10 in intensity, and is associated with nausea and difficulty breathing', 'ECG reveals convex ST-segment elevation in leads V1 to V6', 'echocardiogram shows anterolateral hypokinesis, retrograde blood flow into the left atrium, an…	Cardiovascular disease
149	A 54-year-old woman comes to the physician because of a painful skin lesion on her right leg for 1 month. It initially started out as a small red spot but has rapidly increased in size during this period. She remembers an ant bite on her leg prior to the lesion occurring. She was treated for anterior uveitis 8 months ago with corticosteroids. She has Crohn's disease, type 2 diabetes mellitus, and…	6	13	{'deep venous thrombosis': ['pitting pedal edema of the lower extremities', 'dilated tortuous veins in both lower legs'], 'chronic venous insufficiency': ['pitting pedal edema of the lower extremities', 'dilated tortuous veins in both lower legs'], 'cellulitis': ['a painful skin lesion on her right leg for 1 month', 'a 4-cm tender ulcerative lesion on the anterior right leg with a central necroti…	Circulatory system disease
150	A 32-year-old woman, gravida 2, para 1, at 38 weeks' gestation comes to the emergency department because of vaginal bleeding for the past hour. The patient reports that she felt contractions prior to the onset of the bleeding, but the contractions stopped after the bleeding started. She also has severe abdominal pain. Her first child was delivered by lower segment transverse cesarean section beca…	5	18	{'abruptio placentae': ['vaginal bleeding for the past hour', 'severe abdominal pain', 'pulse is 110/min', 'blood pressure is 90/60 mm Hg', 'diffuse abdominal tenderness with no rebound or guarding', 'the fetal heart rate shows recurrent variable decelerations'], 'uterine rupture': ['vaginal bleeding for the past hour', 'severe abdominal pain', 'diffuse abdominal tenderness with no rebound or gua…	Reproductive system disease
151	A 26-year-old woman presents with sudden-onset pain in her lower back. She says she was exercising in the gym several hours ago when she felt a sharp pain. The pain is radiating down the side of her leg and into her foot. On physical exam, her vital signs are as follows: HR 95, BP 120/70, T 37.2 degrees C. She has extreme pain shooting down her leg with a straight leg raise. Her sensation to ligh…	4	11	{'muscle strain': ['sudden-onset pain in her lower back', 'extreme pain shooting down her leg with a straight leg raise'], 'disc herniation': ['sudden-onset pain in her lower back', 'pain is radiating down the side of her leg and into her foot', 'extreme pain shooting down her leg with a straight leg raise'], 'sciatica': ['sudden-onset pain in her lower back', 'pain is radiating down the side of …	Orthopedic disease
152	A 34-year-old man with AIDS comes to the physician because of a 2-day history of decreasing vision and seeing black spots in his right eye. He has no pain and the left eye is asymptomatic. He was treated for fungal esophagitis 6 months ago with fluconazole. He was diagnosed with Kaposi's sarcoma 2 years ago. Current medications include efavirenz, tenofovir, emtricitabine, azithromycin, trimethopr…	4	8	{'CMV retinitis': ['a 2-day history of decreasing vision and seeing black spots in his right eye', 'Fundoscopic examination shows granular yellow-white opacities around the retinal vessels and multiple areas of dot-blot hemorrhages'], 'toxoplasmosis': ['a 2-day history of decreasing vision and seeing black spots in his right eye', 'Fundoscopic examination shows granular yellow-white opacities aro…	Nervous system disease
153	A 17-year-old boy is brought to the physician because of increasing pain and swelling of his right knee for 12 days. He has had episodes of pain with urination for 3 weeks. He had a painful, swollen left ankle joint that resolved without treatment one week ago. His mother has rheumatoid arthritis. He is sexually active with 2 female partners and uses condoms inconsistently. He appears anxious. Hi…	4	12	{'rheumatoid arthritis': ['His mother has rheumatoid arthritis', 'The right knee is tender, erythematous, and swollen; range of motion is limited by pain', 'Erythrocyte sedimentation rate 38 mm/h'], 'gout': ['increasing pain and swelling of his right knee for 12 days', 'had a painful, swollen left ankle joint that resolved without treatment one week ago'], 'septic arthritis': ['increasing pain an…	Orthopedic disease
154	A 31-year-old woman visits the clinic with chronic diarrhea on most days for the past four months. She also complains of lower abdominal discomfort and cramping, which is relieved by episodes of diarrhea. She denies any recent change in her weight. Bowel movements are preceded by a sensation of urgency, associated with mucus discharge, and followed by a feeling of incomplete evacuation. The patie…	5	14	{'irritable bowel syndrome (IBS)': ['chronic diarrhea on most days for the past four months', 'lower abdominal discomfort and cramping, which is relieved by episodes of diarrhea', 'Bowel movements are preceded by a sensation of urgency, associated with mucus discharge, and followed by a feeling of incomplete evacuation'], 'inflammatory bowel disease (IBD)': ['chronic diarrhea on most days for the…	Digestive system disease
155	A 32-year-old man comes to the physician for a follow-up examination. He has a 2-month history of increasing generalized fatigue and severe pruritus. He has hypertension and ulcerative colitis which was diagnosed via colonoscopy 5 years ago. Current medications include lisinopril and rectal mesalamine. He is sexually active with 2 female partners and uses condoms inconsistently. His temperature i…	4	17	{'primary biliary cirrhosis (PBC)': ['increasing generalized fatigue and severe pruritus', 'scleral icterus and multiple scratch marks on the trunk and extremities', 'Alkaline phosphatase 460 U/L', 'thickening of the bile ducts and focal bile duct dilatation'], 'primary sclerosing cholangitis (PSC)': ['he has a 2-month history of increasing generalized fatigue and severe pruritus', 'ulcerative co…	Digestive system disease
156	A 40-year-old woman presents to her primary care physician with a 5-month history of worsening bladder discomfort. Her discomfort is relieved by voiding. She voids 10-15 times per day and wakes up 2-3 times per night to void. She has not had any involuntary loss of urine. She has tried cutting down on fluids and taking NSAIDs to reduce the discomfort with minimal relief. Her past medical history …	6	19	{'urinary tract infection (UTI)': ['worsening bladder discomfort', 'discomfort is relieved by voiding', 'voids 10-15 times per day and wakes up 2-3 times per night to void', 'tenderness to palpation of her suprapubic region'], 'overactive bladder': ['She voids 10-15 times per day and wakes up 2-3 times per night to void', 'Her discomfort is relieved by voiding'], 'interstitial cystitis': ['a 5-mo…	Reproductive system disease
157	A 55-year-old woman presents to her primary care provider with a 2-month history of insidious onset of left shoulder pain. It only occurs at the extremes of her range of motion and has made it difficult to sleep on the affected side. She has noticed increasing difficulty with activities of daily living, including brushing her hair and putting on or taking off her blouse and bra. She denies a hist…	5	14	{'rotator cuff tear': ['2-month history of insidious onset of left shoulder pain', 'marked decrease in both active and passive range of motion of the left shoulder with significant pain', 'difficulty with activities of daily living, including brushing her hair and putting on or taking off her blouse and bra'], 'adhesive capsulitis (frozen shoulder)': ['a 2-month history of insidious onset of left…	Orthopedic disease
158	A 2-year-old boy is brought to the physician for a well-child examination. Since infancy, he has frequently had large-volume stools that are loose and greasy. He was treated for otitis media twice in the past year. He has a history of recurrent respiratory tract infections since birth. He is at the 5th percentile for height and 3rd percentile for weight. Vital signs are within normal limits. Exam…	6	12	{'cystic fibrosis': ['large-volume stools that are loose and greasy', 'history of recurrent respiratory tract infections since birth', 'scattered expiratory wheezing and rhonchi are heard throughout both lung fields'], 'celiac disease': ['large-volume stools that are loose and greasy', 'at the 5th percentile for height and 3rd percentile for weight'], 'tropical sprue': ['he has frequently had lar…	Digestive system disease
159	A 35-year-old male anesthesiologist presents to the occupational health clinic after a needlestick exposure while obtaining an arterial line in a patient with cirrhosis. In addition to a standard bloodborne pathogen laboratory panel sent for all needlestick exposures at his hospital, additional hepatitis panels are ordered upon the patient's request. The patient's results are shown below: HIV 4th…	6	20	{'Resolved Hepatitis B infection': ['Anti-hepatitis B surface antibody (HBsAb): Positive', 'Anti-hepatitis B core IgG antibody (HBc IgG): Positive', 'Hepatitis B surface antigen (HBsAg): Negative', 'Anti-hepatitis B core IgM antibody (HBc IgM): Negative'], 'HIV exposure': ['HIV 4th generation Ag/Ab: Negative/Negative', 'Needlestick exposure in a patient with cirrhosis'], 'Hepatitis C exposure': […	Digestive system disease
160	A 17-year-old boy comes to the emergency department because of a 3-day history of pain in his left wrist. That morning the pain increased and he started to have chills and malaise. Last week he had self-resolving left knee pain. He is otherwise healthy and has not had any trauma to the wrist. He recently returned from a camping trip to Minnesota. He is sexually active with one female partner, who…	5	16	{'reactive arthritis': ['3-day history of pain in his left wrist', 'self-resolving left knee pain', 'painless violaceous vesiculopustular lesions on the dorsum of both wrists and hands', 'swelling and erythema of the left wrist with severe tenderness to palpation and passive movement'], 'gout': ['3-day history of pain in his left wrist', 'self-resolving left knee pain'], 'Lyme disease': ['he rece…	Orthopedic disease
161	A 59-year-old man is brought to the emergency department by paramedics following a high-speed motor vehicle collision. The patient complains of excruciating chest pain, which he describes as tearing. Further history reveals that the patient is healthy, taking no medications, and is not under the influence of drugs or alcohol. On physical examination, his heart rate is 97/min. His blood pressure i…	3	8	{'aortic dissection': ['excruciating chest pain, which he describes as tearing', 'blood pressure is 95/40 mm Hg in the right arm and 60/30 mm Hg in the left arm', 'pulses are absent in the right leg and diminished in the left', 'a chest X-ray reveals a widened mediastinum'], 'pneumothorax': ['excruciating chest pain', 'widened mediastinum'], 'traumatic injury to the chest (such as rib fractures o…	Cardiovascular disease
162	A 25-year-old woman presents to the emergency department with palpitations, sweating, and blurry vision after playing volleyball on the beach. She denies chest pain and shortness of breath. She states that these episodes occur often, but resolve after eating a meal or drinking a sugary soda. Past medical history is unremarkable, and she takes no medications. Temperature is 37 °C (98.6 °F), blood …	5	13	{'insulinoma': ['palpitations, sweating, and blurry vision after playing volleyball on the beach', 'these episodes occur often, but resolve after eating a meal or drinking a sugary soda', 'Blood glucose 45 mg/dL', 'Serum insulin 20 microU/L (N: < 6 microU/L)', 'C-peptide level 0.8 nmol/L (N: < 0.2 nmol/L)'], 'exogenous insulin use': ['Serum insulin 20 microU/L (N: < 6 microU/L)', 'C-peptide level…	Endocrine disorder
163	A 71-year-old man presents to the primary care clinic with non-specific complaints of fatigue and malaise. His past medical history is significant for diabetes mellitus type II, hypertension, non-seminomatous testicular cancer, and hypercholesterolemia. He currently smokes 1 pack of cigarettes per day, drinks a glass of wine per day, and he currently denies any illicit drug use. His vital signs i…	5	14	{'lymphoma': ['cervical and inguinal lymphadenopathy bilaterally', 'splenomegaly', 'he has lost 18.1 kg (40 lb) over the past 6 months without a change in diet or exercise'], 'HIV/AIDS': ['cervical and inguinal lymphadenopathy bilaterally', 'splenomegaly', 'lost 18.1 kg (40 lb) over the past 6 months without a change in diet or exercise'], 'metastatic cancer': ['cervical and inguinal lymphadenopa…	Circulatory system disease
164	A 5-year-old boy presents to his pediatrician for a well-child visit. His mother reports him to be doing well and has no concerns. The boy was born at 39 weeks gestation via spontaneous vaginal delivery. He is up to date on all vaccines and is meeting all developmental milestones. On physical exam, he is noted to have a right upper extremity blood pressure of 150/80 mm Hg. 2+ radial pulses and tr…	4	11	{'coarctation of the aorta': ['right upper extremity blood pressure of 150/80 mm Hg', '2+ radial pulses and trace femoral pulses', '2/6 long systolic murmur with systolic ejection click is heard over left sternal border and back'], 'patent ductus arteriosus': ['right upper extremity blood pressure of 150/80 mm Hg', '2+ radial pulses and trace femoral pulses', '2/6 long systolic murmur with systol…	Cardiovascular disease
165	A 65-year-old man presents to the emergency department for sudden weakness. The patient states that he was at home enjoying his morning coffee when his symptoms began. He says that his left arm suddenly felt very odd and weak thus prompting him to come to the ED. The patient has a past medical history of diabetes, COPD, hypertension, anxiety, alcohol abuse, and PTSD. He recently fell off a horse …	6	23	{'cerebrovascular accident (CVA or stroke)': ['sudden weakness', 'left arm suddenly felt very odd and weak', 'mildly confused', 'finger-nose exam mildly abnormal on the left', 'strength in his right arm and 3/5 strength in his left arm', 'struggles to manipulate objects such as a pen with his left hand'], 'transient ischemic attack (TIA)': ['the patient states that he was at home enjoying his mor…	Nervous system disease
166	A 25-year-old male patient presents to your clinic in significant distress. He states he has excruciating, stabbing pain around the left side of his head, and his left eye will not stop tearing. These types of headaches have been occurring for the past week every morning when he awakens and last around 60 minutes. He denies any aura, nausea, or vomiting. He denies any other past medical history. …	5	11	{'migraines': ['he states he has excruciating, stabbing pain around the left side of his head', 'his left eye will not stop tearing'], 'tension headaches': ['he states he has excruciating, stabbing pain around the left side of his head', 'his left eye will not stop tearing'], 'cluster headaches': ['excruciating, stabbing pain around the left side of his head', 'his left eye will not stop tearing'…	Nervous system disease
167	A 33-year-old woman comes to the emergency department because of a 3-day history of lower abdominal pain and severe burning with urination. Two years ago, she was diagnosed with cervical cancer and was successfully treated with a combination of radiation and chemotherapy. She has systemic lupus erythematosus and finished a course of cyclophosphamide 3 weeks ago. She is sexually active with multip…	6	19	{'urinary tract infection (UTI)': ['lower abdominal pain', 'severe burning with urination', 'WBC 62/hpf', 'Nitrites positive'], 'interstitial cystitis': ['a 3-day history of lower abdominal pain', 'severe burning with urination'], 'sexually transmitted infection': ['severe burning with urination', 'nitrites positive'], 'bladder cancer': ['she was diagnosed with cervical cancer and was successfull…	Reproductive system disease
168	A 27-year-old man presents to the emergency department with nausea and vomiting. The patient started experiencing these symptoms shortly after arriving home from going out to eat at a seafood restaurant. His symptoms progressed and now he reports having an odd metallic taste in his mouth, diffuse pruritus, and blurry vision. His temperature is 99.0 °F (37.2 °C), blood pressure is 120/72 mmHg, pul…	5	25	{'food poisoning': ['nausea and vomiting', 'odd metallic taste in his mouth', 'diffuse pruritus', 'blurry vision', 'bradycardia', 'an inability of the patient to differentiate hot versus cold'], 'an allergic reaction': ['diffuse pruritus', 'odd metallic taste in his mouth'], 'botulism': ['nausea and vomiting', 'odd metallic taste in his mouth', 'diffuse pruritus', 'blurry vision', 'bradycardia', …	Digestive system disease
169	A 43-year-old man comes to the physician because of increasing shortness of breath for 1 month. He has been using two pillows at night but frequently wakes up feeling as if he is choking. Five months ago, he underwent surgery for creation of an arteriovenous fistula in his left upper arm. He has hypertension and chronic kidney disease due to reflux nephropathy. He receives hemodialysis three time…	4	17	{'heart failure': ['increasing shortness of breath for 1 month', 'using two pillows at night but frequently wakes up feeling as if he is choking', 'bilateral pitting pedal edema', 'jugular venous distention', 'crackles heard at both lung bases', 'S3 gallop'], 'fluid overload from kidney disease': ['increasing shortness of breath for 1 month', 'using two pillows at night but frequently wakes up fe…	Circulatory system disease
170	A 17-year-old boy comes to the physician because of body aches and sore throat for 1 week. He has no history of serious illness and takes no medications. He lives with his parents; they recently adopted a cat from an animal shelter. He is sexually active with one female partner, and they use condoms consistently. His temperature is 38.7 °C (101.7 °F), pulse is 99/min, and blood pressure is 110/72…	3	14	{'group A Streptococcus (Strep throat)': ['body aches and sore throat for 1 week', 'bilateral posterior cervical lymphadenopathy', 'pharynx is red and swollen', 'temperature is 38.7 °C (101.7 °F)'], 'Epstein-Barr virus (EBV; Infectious mononucleosis)': ['body aches and sore throat for 1 week', 'bilateral posterior cervical lymphadenopathy', 'pharynx is red and swollen', 'temperature is 38.7 °C (1…	Respiratory disease
171	A 23-year-old woman presents with fever, chills, nausea, and urinary urgency and frequency. She says that her symptoms began 4 days ago and have progressively worsened. Her past medical history is significant for a 6-month history of recurrent urinary tract infections (UTIs). Her vital signs include: temperature 39.0 °C (102.2 °F), blood pressure 100/70 mm Hg, pulse 92/min, and respiratory rate 2…	4	14	{'urinary tract infection (UTI)': ['fever, chills, nausea, and urinary urgency and frequency', 'moderate left costovertebral angle tenderness', 'Nitrites Positive', 'Leukocyte esterase Positive', 'WBC 25/hpf', 'Bacteria Many'], 'pyelonephritis': ['fever, chills, nausea, and urinary urgency and frequency', 'moderate left costovertebral angle tenderness', 'urinalysis showing turbid appearance, posi…	Reproductive system disease
172	A 54-year-old man is brought to the physician by his wife because of progressive difficulty walking during the past 3 months. He has not been able to walk without assistance for the past month and has started to use a wheelchair. He also reports having urinary incontinence for 1 year. His wife says that he has begun to slur his words and has become very difficult to understand. His temperature is…	5	32	{"Parkinson's disease": ['progressive difficulty walking', 'mild tremor in his right hand', 'rigidity in his upper and lower extremities', 'unable to perform repetitive rotary forearm movements'], 'multiple system atrophy': ['progressive difficulty walking during the past 3 months', 'unable to walk without assistance for the past month and has started to use a wheelchair', 'urinary incontinence f…	Nervous system disease
173	Six hours after delivery, a 3050-g (6-lb 12-oz) male newborn is noted to have feeding intolerance and several episodes of bilious vomiting. He was born at term to a healthy 35-year-old woman following a normal vaginal delivery. The pregnancy was uncomplicated, but the patient's mother had missed several of her prenatal checkups. The patient's older brother underwent surgery for pyloric stenosis a…	6	17	{'congenital malformation syndromes': ['epicanthus', 'upward slanting of the eyelids', 'low-set ears', 'a single transverse palmar crease', 'a grade 2/6 holosystolic murmur is heard at the left mid to lower sternal border'], 'Down syndrome': ['epicanthus', 'upward slanting of the eyelids', 'low-set ears', 'a single transverse palmar crease'], 'duodenal atresia': ['feeding intolerance and several …	Digestive system disease
174	Three days after undergoing cardiac catheterization and coronary angioplasty for acute myocardial infarction, a 70-year-old man develops shortness of breath at rest. He has hypertension, hyperlipidemia, and type 2 diabetes mellitus. His current medications include aspirin, clopidogrel, atorvastatin, sublingual nitroglycerin, metoprolol, and insulin. He appears diaphoretic. His temperature is 37 °…	6	17	{'heart failure': ['shortness of breath at rest', 'Crackles are heard at both lung bases', 'a new grade 3/6 holosystolic murmur heard best at the cardiac apex'], 'pneumonia': ['shortness of breath at rest', 'Crackles are heard at both lung bases'], 'acute coronary syndrome': ['shortness of breath at rest', 'new grade 3/6 holosystolic murmur heard best at the cardiac apex', 'T wave inversion in le…	Cardiovascular disease
175	A 6-year-old boy is brought in by his mother to his pediatrician for headache and nausea. His headaches began approximately 3 weeks ago and occur in the morning. Throughout the 3 weeks, his nausea has progressively worsened, and he had 2 episodes of emesis 1 day ago. On physical exam, cranial nerves are grossly intact, and his visual field is intact. The patient has a broad-based gait and difficu…	4	16	{'cerebellar tumors': ['headache and nausea', 'broad-based gait and difficulty with heel-to-toe walking', 'head titubation', 'papilledema'], 'hydrocephalus': ['his headaches began approximately 3 weeks ago and occur in the morning', 'his nausea has progressively worsened, and he had 2 episodes of emesis 1 day ago', 'difficulty with heel-to-toe walking, as well as head titubation', 'Fundoscopy dem…	Nervous system disease
176	Three days into hospitalization for a fractured distal femur, a 33-year-old man develops dyspnea and confusion. He has no history of a serious illness. He is unable to answer any questions or follow any commands. His blood pressure is 145/90 mm Hg, the pulse is 120/min, the respiratory rate is 36/min, and the temperature is 36.7 °C (98.1 °F). His oxygen saturation is 90% on 80% FiO2. On examinati…	4	13	{'fat embolism syndrome': ['Three days into hospitalization for a fractured distal femur, a 33-year-old man develops dyspnea and confusion', 'purpura is noted on the anterior chest, head, and neck', 'Inspiratory crackles are heard in both lung fields'], 'pulmonary embolism': ['dyspnea and confusion', 'pulse is 120/min', 'respiratory rate is 36/min', 'oxygen saturation is 90% on 80% FiO2'], 'aspir…	Respiratory disease
177	A 24-year-old woman with a past medical history of anorexia nervosa presents to the clinic due to heavy menses, bleeding gums, and easy bruisability. She says she is trying to lose weight by restricting her food intake. She has taken multiple courses of antibiotics for recurrent sinusitis over the past month. No other past medical history or current medications. She is not sexually active. Her vi…	5	14	{'vitamin K deficiency': ['prolonged PT', 'bleeding gums and easy bruisability'], 'liver disease': ['prolonged PT', 'easy bruisability', 'bleeding gums'], 'coagulation factor deficiency': ['prolonged PT', 'easy bruisability', 'bleeding gums', 'ecchymosis on the extremities'], 'disseminated intravascular coagulation (DIC)': ['heavy menses, bleeding gums, and easy bruisability', 'prolonged PT, norm…	Circulatory system disease
178	A 30-year-old woman comes to the physician with her husband because they have been trying to conceive for 15 months with no success. They have been sexually active at least twice a week. The husband sometimes has difficulties maintaining erection during sexual activity. During attempted vaginal penetration, the patient has discomfort and her pelvic floor muscles tighten up. Three years ago, the p…	5	11	{'vaginismus': ['During attempted vaginal penetration, the patient has discomfort and her pelvic floor muscles tighten up', "An initial attempt at speculum examination is aborted after the patient's pelvic floor muscles tense up and she experiences discomfort"], 'vulvodynia': ['During attempted vaginal penetration, the patient has discomfort and her pelvic floor muscles tighten up', "An initial a…	Reproductive system disease
179	A 47-year-old woman comes to the physician because of a 3-week history of generalized fatigue, mild fever, abdominal pain, and nausea. She attended the state fair over a month ago, where she tried a number of regional foods, and wonders if it might have been caused by something she ate. She has also noticed darkening of her urine, which she attributes to not drinking enough water recently. She ha…	4	22	{'hepatitis A': ['generalized fatigue, mild fever, abdominal pain, and nausea', 'darkening of her urine', 'Hepatitis A IgG antibody (HAV-IgG) positive'], 'hepatitis B': ['generalized fatigue, mild fever, abdominal pain, and nausea', 'darkening of her urine', 'mild scleral icterus', 'the liver is palpated 2-3 cm below the right costal margin and is tender', 'Hepatitis B surface antigen (HBsAg) pos…	Digestive system disease
180	A 74-year-old man presents to the emergency department with sudden onset of abdominal pain that is most felt around the umbilicus. The pain began 16 hours ago and has no association with meals. He has not been vomiting, but he has had several episodes of bloody loose bowel movements. He was hospitalized 1 week ago for an acute myocardial infarction. He has had diabetes mellitus for 35 years and h…	4	9	{'acute mesenteric ischemia': ['sudden onset of abdominal pain that is most felt around the umbilicus', 'several episodes of bloody loose bowel movements', 'a bruit is heard over the epigastric area'], 'peptic ulcer disease': ['sudden onset of abdominal pain that is most felt around the umbilicus', 'several episodes of bloody loose bowel movements'], 'diverticulitis': ['several episodes of bloody…	Digestive system disease
181	A 59-year-old woman comes to the physician because of a 1-month history of episodic cough and shortness of breath. The cough is nonproductive and worsens when she climbs stairs and during the night. She has not had chest pain or palpitations. Eight weeks ago, she had fever, sore throat, and nasal congestion. She has a 10-year history of hypertension. She has smoked half a pack of cigarettes daily…	4	15	{'chronic obstructive pulmonary disease (COPD)': ['episodic cough and shortness of breath', 'cough worsens when she climbs stairs and during the night', 'smoked half a pack of cigarettes daily for 16 years', 'Diffuse end-expiratory wheezes are heard on pulmonary auscultation', 'Spirometry shows an FEV1:FVC ratio of 65% and an FEV1 of 60%'], 'asthma': ['a 1-month history of episodic cough and shor…	Respiratory disease
182	An 9-month-old infant is brought to the physician because of a generalized nonpruritic rash for 2 days. The rash began on her trunk and spread to her extremities. Five days ago, she was taken to the emergency department for fever of 40.5 °C (104.9 °F) and a 1-minute generalized tonic-clonic seizure. She was born at term and has no history of serious illness. Her immunizations are up-to-date. Curr…	4	13	{'measles': ['generalized nonpruritic rash for 2 days', 'fever of 40.5 °C (104.9 °F) and a 1-minute generalized tonic-clonic seizure', 'maculopapular rash that blanches on pressure', 'Posterior auricular lymphadenopathy'], 'roseola': ['fever of 40.5 °C (104.9 °F)', 'a 1-minute generalized tonic-clonic seizure', 'generalized nonpruritic rash for 2 days', 'maculopapular rash that blanches on pressu…	Skin disease
183	A 13-year-old boy is brought to the physician because of a 5-day history of a rash on his chest and back. His mother initially noticed only a few lesions on his back, but since then the rash has spread to his chest. His family returned from a trip to the Caribbean 2 weeks ago. His mother started using a new laundry detergent 8 days ago. He has type 1 diabetes mellitus controlled with insulin. His…	4	9	{'contact dermatitis': ['His family returned from a trip to the Caribbean 2 weeks ago', 'His mother started using a new laundry detergent 8 days ago'], 'tinea versicolor': ['multiple, nontender, round, white macules on the chest and trunk', 'fine scaling when the lesions are scraped with a spatula'], 'pityriasis rosea': ['a 5-day history of a rash on his chest and back', 'multiple, nontender, rou…	Skin disease
184	A 67-year-old man presents to the emergency department with trouble urinating. The patient states that in general he has had difficulty urinating but recently, it has taken significant effort for him to initiate a urinary stream. He finds himself unable to completely void and states he has suprapubic tenderness as a result. These symptoms started suddenly 3 days ago. The patient has a history of …	6	28	{'benign prostatic hyperplasia (BPH)': ['trouble urinating', 'difficulty urinating', 'significant effort for him to initiate a urinary stream', 'unable to completely void', 'suprapubic tenderness', 'ultrasound reveals 750 mL of fluid in the bladder'], 'urinary tract infection (UTI)': ['he has had difficulty urinating', 'suprapubic tenderness'], 'bladder stones': ['trouble urinating', 'suprapubic …	Reproductive system disease
185	A 69-year-old man presents to his primary care physician for pain when he walks. He states that the pain is the worst in his left great toe but is also present in his hips and knees. He says that his symptoms are worse with activity and tend to improve with rest. His symptoms have progressively worsened over the past several years. He has a past medical history of obesity, type II diabetes mellit…	4	12	{'gout': ['pain is the worst in his left great toe', 'drinks roughly ten beers per day'], 'osteoarthritis': ['pain is the worst in his left great toe but is also present in his hips and knees', 'symptoms are worse with activity and tend to improve with rest', 'symptoms have progressively worsened over the past several years', "crepitus of the patient's hip when his thigh is flexed and extended"],…	Orthopedic disease
186	A 51-year-old woman presents to your office with 2 weeks of fatigue and generalized weakness. She has a past medical history of diabetes, hypertension, and hyperlipidemia. She was recently diagnosed with rheumatoid arthritis and started on disease-modifying therapy. She states she has felt less able to do things she enjoys and feels guilty she can't play sports with her children. Review of system…	6	14	{'anemia': ['2 weeks of fatigue and generalized weakness', 'occasionally seeing a small amount of bright red blood on the toilet paper', 'Hemoglobin: 12 g/dL', 'MCV: 110 fL'], 'hypothyroidism': ['2 weeks of fatigue and generalized weakness', 'MCV: 110 fL'], 'diabetes complications': ['2 weeks of fatigue and generalized weakness', 'occasionally seeing a small amount of bright red blood on the toil…	Endocrine disorder
187	A previously healthy 17-year-old boy is brought to the emergency department by his mother for further evaluation after elective removal of his wisdom teeth. During the procedure, the patient had persistent bleeding from the teeth's surrounding gums. Multiple gauze packs were applied with minimal effect. The patient has a history of easy bruising. The mother says her brother had similar problems w…	4	13	{'Von Willebrand disease': ["persistent bleeding from the teeth's surrounding gums", 'history of easy bruising', 'partial thromboplastin time 60 sec', 'bleeding time 6 min'], 'Hemophilia A or B': ["persistent bleeding from the teeth's surrounding gums", 'history of easy bruising', 'partial thromboplastin time 60 sec'], 'factor XI deficiency': ["persistent bleeding from the teeth's surrounding gum…	Circulatory system disease
188	A 47-year-old man presents to the emergency department due to a rash. He states the rash started last night and is very concerning to him. The patient cannot remember being exposed to any environmental stimuli such as new detergents or poison ivy. The patient recently started following with a primary care provider who is helping him manage his arthritis and a new onset cough. His temperature is 9…	5	10	{'Stevens-Johnson syndrome (SJS)': ['coalescing erythematous macules, bullae, desquamation, and mucositis only on the upper half of his back', "ulcers and erythema in the patient's oropharynx"], 'toxic epidermal necrolysis (TEN)': ['coalescing erythematous macules, bullae, desquamation, and mucositis only on the upper half of his back', "ulcers and erythema in the patient's oropharynx"], 'drug ra…	Skin disease
189	A 72-year-old man is brought to the physician by his son because of gradually progressive yellow discoloration of his skin and generalized pruritus for the past 2 weeks. During this period, his appetite has decreased and he has had a 6.3-kg (14-lb) weight loss. He reports that his stool appears pale and his urine is very dark. Three years ago, he had an episode of acute upper abdominal pain that …	5	18	{'hepatocellular carcinoma': ['gradually progressive yellow discoloration of his skin and generalized pruritus', 'pale stool and very dark urine', 'a soft, cystic mass is palpated in the right upper quadrant', 'anechoic cystic mass in the subhepatic region and dilation of the intrahepatic and extrahepatic bile ducts'], 'cholangiocarcinoma': ['gradually progressive yellow discoloration of his skin…	Digestive system disease
190	A 42-year-old woman comes to the physician because of stiffness and pain in multiple joints. She says that the fingers on both of her hands have become increasingly stiff and difficult to move over the past 8 months. She also complains of nails that break easily and look spotty as well as chronic back pain. She had a urinary tract infection a year ago that was treated with antibiotics. She is sex…	2	7	{'psoriatic arthritis': ['stiffness and pain in multiple joints', 'fingers on both of her hands have become increasingly stiff and difficult to move over the past 8 months', 'nails that break easily and look spotty', 'chronic back pain', 'multiple, well-demarcated red plaques with silvery-white scales over the shins and back', 'negative rheumatoid factor and ANA'], 'lupus': ['negative rheumatoid …	Orthopedic disease
191	A 70-year-old women presents to her primary care physician with sudden episodes of dizziness that resolve in certain positions. On further questioning she describes a false sense of motion with occasional spinning sensation consistent with vertigo. She denies any recent illnesses or hearing loss aside from presbycusis. Her vital signs are normal. During the physical exam the the patient reports a…	5	18	{'benign paroxysmal positional vertigo (BPPV)': ['sudden episodes of dizziness that resolve in certain positions', 'false sense of motion with occasional spinning sensation consistent with vertigo', 'episode of vertigo after transitioning from sitting to supine', 'horizontal nystagmus is concurrently noted'], "Meniere's disease": ['sudden episodes of dizziness that resolve in certain positions', …	Nervous system disease
192	A 51-year-old woman comes to the physician because of daytime sleepiness and dry mouth for one month. She says her sleepiness is due to getting up to urinate several times each night. She noticed increased thirst about a month ago and now drinks up to 20 cups of water daily. She does not feel a sudden urge prior to urinating and has not had dysuria. She has a history of multiple urinary tract inf…	5	15	{'diabetes insipidus': ['daytime sleepiness and dry mouth for one month', 'getting up to urinate several times each night', 'increased thirst about a month ago and now drinks up to 20 cups of water daily', 'serum sodium of 151 mEq/L', 'urine osmolality is 124 mOsm/kg H2O'], 'psychogenic polydipsia': ['she noticed increased thirst about a month ago and now drinks up to 20 cups of water daily', 'Ur…	Endocrine disorder
193	Three days after undergoing an open cholecystectomy, a 73-year-old man has fever and abdominal pain. He has hypertension, type 2 diabetes mellitus, chronic obstructive pulmonary disease, and benign prostatic hyperplasia. He had smoked one pack of cigarettes daily for 40 years but quit 1 year ago. He does not drink alcohol. Prior to admission to the hospital, his medications included lisinopril, m…	5	19	{'wound infection': ['Three days after undergoing an open cholecystectomy','His temperature is 39.5 °C (103.1 °F)', 'Leukocyte count 19,000/mm3'], 'pneumonia': ['His temperature is 39.5 °C (103.1 °F)', 'Scattered expiratory wheezing is heard throughout both lung fields', 'Leukocyte count 19,000/mm3'], 'urinary tract infection': ['Urine Protein 1+', 'RBC 1-2/hpf', 'WBC 32-38/hpf','His temperature …	Digestive system disease
194	A 72-year-old man is brought in by his daughter who is concerned about his recent memory impairment. The patient's daughter says she has noticed impairment in memory and functioning for the past month. She says that he has forgotten to pay bills and go shopping, and, as a result, the electricity was cut off due to non-payment. She also says that last week, he turned the stove on and forgot about …	5	17	{'depression': ["he feels down' most days of the week living on his own and doesn't have much energy", 'On physical examination, the patient appears to have a flat affect'], "Alzheimer's disease": ['recent memory impairment', 'forgotten to pay bills and go shopping', 'turned the stove on and forgot about it', 'feels down most days of the week', 'flat affect'], 'another form of dementia': ['impair…	Nervous system disease
195	A 65-year-old man presents to his primary care physician for fatigue. The patient states that he has not been sleeping well and requests sleep medication to help him with his fatigue. He recently changed his diet to try to increase his energy and has been on a vegetarian diet for the past several months. The patient has no significant past medical history. He smokes 1 pack of cigarettes per day a…	4	10	{'liver disease': ['his skin and sclera are icteric', 'Abdominal ultrasound is notable for a thin-walled and enlarged gallbladder', 'A urine sample is collected and is noted to be amber in color'], 'pancreatic cancer': ['his skin and sclera are icteric', 'abdominal ultrasound is notable for a thin-walled and enlarged gallbladder', 'a urine sample is collected and is noted to be amber in color'], …	Digestive system disease
196	A four-year-old boy is brought to his pediatrician by his mother for recurrent nosebleeds. The mother reports that the boy has had five nosebleeds within the past 2 weeks, each lasting between 15 and 20 minutes. The patient was born at term and has been hospitalized twice for pneumonia treatment. There is no family history of serious illness. The patient is at the 8th percentile for height and th…	6	21	{'Von Willebrand disease': ['recurrent nosebleeds', 'platelet count of 46,000/mm3'], 'hemophilia': ['recurrent nosebleeds', 'platelet count of 46,000/mm3'], 'aplastic anemia': ['hemoglobin concentration of 9.3 g/dL', 'mean corpuscular volume of 107 µm3', 'leukocyte count of 3,800/mm3', 'platelet count of 46,000/mm3'], 'Fanconi anemia': ['recurrent nosebleeds', 'two flat, dark brown areas of hyper…	Circulatory system disease
197	A 17-year-old girl presents to the gynecologist's office due to lack of menarche. She has been sexually active with 1 male lifetime partner and always uses a condom. Her mother believes that breast development started at 11 years old. On exam, she is a well-appearing, non-hirsute teenager with Tanner V breast and pubic hair development. Her pelvic exam reveals normal external genitalia, a shorten…	3	7	{'Turner syndrome': ['lack of menarche', 'normal external genitalia, a shortened vagina, and the cervix is unable to be visualized'], 'androgen insensitivity syndrome': ['Tanner V breast and pubic hair development', 'normal external genitalia, a shortened vagina, and the cervix is unable to be visualized'], 'Müllerian agenesis (also known as Mayer-Rokitansky-Küster-Hauser (MRKH) syndrome)': ['lac…	Reproductive system disease
198	A 17-year-old girl comes to the emergency department with a 5-day history of severe abdominal pain, cramping, nausea, and vomiting. She also has pain with urination. She is sexually active with one male partner, and they use condoms inconsistently. She experienced a burning pain when she last had sexual intercourse 3 days ago. Menses occur at regular 28-day intervals and last 5 days. Her last men…	5	12	{'pelvic inflammatory disease (PID)': ['abdominal tenderness in the lower quadrants', 'cervical motion tenderness and purulent cervical discharge', 'leukocyte count of 15,000/mm3', 'erythrocyte sedimentation rate of 100 mm/h'], 'urinary tract infection (UTI)': ['pain with urination', 'burning pain when she last had sexual intercourse'], 'ectopic pregnancy': ['a 5-day history of severe abdominal p…	Reproductive system disease
199	A 25-year-old woman with a history of polycystic ovarian syndrome, depression, and chronic bilateral ear infections presents to the otolaryngologist's clinic 12 weeks after right ear tympanoplasty. Her audiology report one week prior showed that her hearing improved as expected by 20 decibels. However, she reports that she has occasional shooting pain with eating and when she wears earrings. She …	6	12	{'temporomandibular joint disorder (TMJ)': ['she reports that she has occasional shooting pain with eating and when she wears earrings', 'no tenderness is elicited with preauricular or mandibular palpation bilaterally'], 'referred otalgia secondary to dental pain': ['she reports that she has occasional shooting pain with eating', 'Right postauricular tapping causes tenderness in her right tonsill…	Nervous system disease
200	A 59-year-old man comes to the physician because of a painful, burning red rash on his face and hands, which developed 30 minutes after going outside to do garden work. He wore a long-sleeved shirt and was exposed to direct sunlight for about 10 minutes. The patient is light-skinned and has a history of occasional sunburns when he does not apply sunscreen. The patient was diagnosed with small cel…	4	13	{'phototoxic drug reaction': ['painful, burning red rash on his face and hands, which developed 30 minutes after going outside to do garden work', 'prominent erythema on his forehead, cheeks, and neck. Erythema and papular eruptions are seen on the dorsum of both hands', 'currently taking demeclocycline for malignancy-associated hyponatremia'], 'sunburn': ['a painful, burning red rash on his face…	Skin disease
201	A previously healthy 2-year-old girl is brought to the physician by her mother after she noticed multiple painless, nonpruritic papules on her abdomen. The child attends daycare three times per week, and this past week one child was reported to have similar lesions. Her immunizations are up-to-date. Her brother had chickenpox one month ago. She is at the 50th percentile for height and the 60th pe…	4	10	{'molluscum contagiosum': ['past week one child was reported to have similar lesions','multiple painless, nonpruritic papules on her abdomen', 'skin-colored, nontender, pearly papules with central umbilication on the abdomen and extremities'], 'chickenpox': ['multiple painless, nonpruritic papules on her abdomen', 'several skin-colored, nontender, pearly papules with central umbilication on the a…	Skin disease
202	A 47-year-old man presents to the clinic for an evaluation of intense itching of his right thigh region for the past few days. He states some red bumps' just began to form. The patient mentions that he was recently at a business conference in Miami. He has a past medical history of hypertension, diabetes type 2, and hyperlipidemia. He takes enalapril, metformin, and atorvastatin. He does not smok…	5	20	{'allergic reactions': ['intense itching of his right thigh region for the past few days', 'a linear line with 3 red papules is present along the medial aspect of his right thigh', 'small rows of bumps on his left leg and right forearm', 'Excoriations are also apparent in the same region'], 'insect bites': ['intense itching of his right thigh region for the past few days', 'a linear line with 3 r…	Skin disease
203	A 75-year-old man presents to the physician with progressive difficulty reading over the past year. Currently, he avoids driving as he has trouble reading road signs. He has no history of a serious illness and takes no medications. The fundoscopic examination shows localized retinal elevation and drusen. A description of the patient's visual on the Amsler grid is shown. Fluorescein angiography sh…	2	6	{'age-related macular degeneration': ['progressive difficulty reading over the past year', 'trouble reading road signs', 'localized retinal elevation and drusen', 'early hyperfluorescence on Fluorescein angiography'], 'retinal detachment': ['localized retinal elevation', 'drusen']}	Nervous system disease
204	A 4-year-old girl is brought to the physician because of a 3-week history of generalized fatigue and easy bruising. During the past week, she has also had fever and severe leg pain that wakes her up at night. Her temperature is 38.3 °C (100.9 °F), pulse is 120/min, and respirations are 30/min. Examination shows cervical and axillary lymphadenopathy. The abdomen is soft and nontender; the liver is…	4	17	{'infections': ['fever', 'severe leg pain that wakes her up at night'], 'hematologic disorders': ['generalized fatigue and easy bruising', 'fever and severe leg pain', 'cervical and axillary lymphadenopathy', 'Hemoglobin 10.1 g/dL', 'Leukocyte count 63,000/mm3', 'Platelet count 27,000/mm3', 'bone marrow aspirate predominantly shows immature cells that stain positive for CD10, CD19, and TdT'], 'le…	Circulatory system disease
205	A 34-year-old woman comes to the physician because of a 3-month history of pain in her right thumb and wrist that radiates to her elbow. It is worse when she holds her infant son and improves with the use of an ice pack. Six months ago, she slipped on a wet floor and fell on her right outstretched hand. Her mother takes methotrexate for chronic joint pain. The patient takes ibuprofen as needed fo…	3	8	{'osteoarthritis': ['pain in her right thumb and wrist that radiates to her elbow', 'tenderness over the radial styloid with swelling but no redness', 'Grasping her right thumb and exerting longitudinal traction toward the ulnar side elicits pain'], 'de Quervain tenosynovitis': ['tenderness over the radial styloid with swelling but no redness', 'Grasping her right thumb and exerting longitudinal …	Orthopedic disease
206	A 38-year-old man comes to the emergency department because of epigastric pain and multiple episodes of vomiting for 4 hours. Initially, the vomit was yellowish in color, but after the first couple of episodes it was streaked with blood. He had 2 episodes of vomiting that contained streaks of frank blood on the way to the hospital. He has been hospitalized twice in the past year for acute pancrea…	5	20	{'acute pancreatitis': ['epigastric pain', 'multiple episodes of vomiting', 'has been hospitalized twice in the past year for acute pancreatitis', 'drinks 2 pints of vodka daily but had over 4 pints during the past 12 hours'], 'gastritis': ['epigastric pain', 'multiple episodes of vomiting for 4 hours', 'vomit was yellowish in color, but after the first couple of episodes it was streaked with blo…	Digestive system disease
207	A 3-month-old boy is brought to the physician by his parents for the evaluation of a rash on his scalp and forehead. The parents report that the rash has been present for several weeks. They state that the rash is sometimes red and scaly, especially when it is cold. The patient was born at 36 weeks' gestation and has generally been healthy since. His father has psoriasis. The patient appears comf…	5	11	{'seborrheic dermatitis': ['several erythematous patches on the scalp, forehead, and along the hairline', 'Some patches are covered by greasy yellow scales'], 'atopic dermatitis (eczema)': ['the rash is sometimes red and scaly', 'some patches are covered by greasy yellow scales'], 'psoriasis': ['the rash is sometimes red and scaly', 'some patches are covered by greasy yellow scales', 'His father …	Skin disease
208	Three days after undergoing coronary bypass surgery, a 67-year-old man becomes unresponsive and hypotensive. He is intubated, mechanically ventilated, and a central line is inserted. Vasopressin and noradrenaline infusions are begun. A Foley catheter is placed. Six days later, he has high unrelenting fevers. He is currently receiving noradrenaline via an infusion pump. His temperature is 39.6 deg…	5	22	{'sepsis': ['high unrelenting fevers', 'temperature is 39.6 degree (102.3 °F)', 'leukocyte count is 21,700/mm3', 'blood cultures from the central line show coagulase-negative cocci in clusters', 'blood cultures from the peripheral venous line show coagulase-negative cocci in clusters'], 'pneumonia': ['he has high unrelenting fevers', 'Crackles are heard at both lung bases'], 'wound infection': ['…	Circulatory system disease
209	A 55-year-old man is brought to the physician because of inappropriate behavior for the past 6 months. He has been making inappropriate comments and jokes while talking to friends and family members. He was arrested 3 weeks ago while trying to kiss strangers on the street. He has no interest in talking to his daughter or playing with his grandchildren. During this period, he has developed a stron…	5	22	{'frontotemporal dementia': ['inappropriate behavior for the past 6 months', 'making inappropriate comments and jokes while talking to friends and family members', 'arrested 3 weeks ago while trying to kiss strangers on the street', 'no interest in talking to his daughter or playing with his grandchildren', 'developed a strong desire for chocolate pudding and potato chips and has gained 10 kg (22…	Nervous system disease
210	Three days after delivery, a 1100-g (2-lb 7-oz) newborn has a tonic seizure that lasts for 25 seconds. She has become increasingly lethargic over the past 18 hours. She was born at 31 weeks' gestation. Antenatal period was complicated by chorioamnionitis. Apgar scores were 3 and 6 at 1 and 5 minutes, respectively. She appears ill. Her pulse is 123/min, respirations are 50/min and irregular, and b…	5	23	{'sepsis': ['She has become increasingly lethargic over the past 18 hours', 'Antenatal period was complicated by chorioamnionitis', 'Her pulse is 123/min, respirations are 50/min and irregular, and blood pressure is 60/30 mm Hg', 'Examination shows a tense anterior fontanelle'], 'meningitis': ['a tonic seizure that lasts for 25 seconds', 'increasingly lethargic over the past 18 hours', 'a tense a…	Nervous system disease
211	A 58-year-old man comes to the physician because of burning pain in his neck and arms for a year. He has also had paresthesias in his hands during this period. He has had increasing weakness in both hands during the past 3 months. He has type 2 diabetes mellitus, hypercholesterolemia, and hypertension. He was involved in a motor vehicle collision 3 years ago. Current medications include metformin…	5	23	{'cervical radiculopathy': ['burning pain in his neck and arms for a year', 'paresthesias in his hands', 'increasing weakness in both hands during the past 3 months', 'decreased muscle strength, absent reflexes, and decreased hand grip with fasciculations bilaterally', 'Sensation to temperature and pain is absent over the chest and bilateral upper arms'], 'cervical spondylotic myelopathy': ['burn…	Nervous system disease
212	A 28-year-old female presents to her primary care physician because of pain on her right foot. She says that the pain began 2 weeks ago and gets worse with weight bearing. She has been training for a marathon, and this pain has limited her training. On exam, there are no signs of inflammation or deformities on her foot. Compression of the forefoot with concomitant pressure on the interdigital spa…	4	8	{'stress fractures': ['the pain began 2 weeks ago and gets worse with weight bearing', 'she has been training for a marathon'], 'plantar fasciitis': ['pain began 2 weeks ago and gets worse with weight bearing', 'pain has limited her training'], 'metatarsalgia': ['pain on her right foot gets worse with weight bearing', 'Compression of the forefoot with concomitant pressure on the interdigital spac…	Orthopedic disease
213	A 62-year-old woman comes to the physician because of involuntary, rhythmic movements of her hands for the past 5 months. Her symptoms initially affected her left hand only, but now both hands are affected. She also reports that her symptoms are worse at rest and that performing tasks such as tying her shoelaces and writing have become more difficult. Her husband thinks that she has been more wit…	2	5	{"Parkinson's disease": ['involuntary, rhythmic movements of her hands', 'symptoms are worse at rest', 'increased resistance to passive flexion and extension is present in the left upper limb'], 'essential tremor': ['involuntary, rhythmic movements of her hands for the past 5 months', 'symptoms are worse at rest and that performing tasks such as tying her shoelaces and writing have become more di…	Nervous system disease
214	A 26-year-old man is brought to the emergency department by his friends because of blurred vision and slurred speech for the past 6 hours. He had some difficulty swallowing his food during lunch and has weakness in both arms. Two weeks ago, he had an upper respiratory infection that resolved spontaneously. He lives independently and returned from his grandparents' farm 2 days ago. He commonly con…	3	15	{'Guillain-Barre Syndrome': ['he had some difficulty swallowing his food during lunch and has weakness in both arms', 'Two weeks ago, he had an upper respiratory infection that resolved spontaneously', 'Muscle strength of the facial muscles and bilateral upper extremities is decreased', 'Upper extremity deep tendon reflexes are 1+ bilaterally'], 'myasthenia gravis': ['blurred vision and slurred s…	Nervous system disease
215	A 59-year-old man presents to the emergency department with a sudden-onset sensation that the room is spinning causing him to experience several episodes of nausea and vomiting. Upon arriving, the patient's symptoms have resolved. He states his symptoms occurred as he was going to bed. He has never experienced this before, but felt extremely dizzy for roughly 3 minutes. He currently feels at his …	5	12	{'benign paroxysmal positional vertigo (BPPV)': ['a sudden-onset sensation that the room is spinning', 'head is turned to the left and he is laid back on the stretcher, which exacerbates severe symptoms with a nystagmus notable', 'symptoms improve after 2 minutes of being in this position'], 'vestibular neuronitis': ['a sudden-onset sensation that the room is spinning causing him to experience se…	Nervous system disease
216	A 17-year-old boy is brought to the physician because of progressive right knee pain for the past 3 months. He reports that the pain is worse at night and while doing sports at school. He has not had any trauma to the knee or any previous problems with his joints. His vital signs are within normal limits. Examination of the right knee shows mild swelling and tenderness without warmth or erythema;…	6	22	{'osteosarcoma': ['progressive right knee pain for the past 3 months', 'pain is worse at night and while doing sports', 'mild swelling and tenderness of the right knee without warmth or erythema', 'limited range of motion in the right knee', 'alkaline phosphatase of 180 U/L', 'erythrocyte sedimentation rate of 80 mm/h'], 'growing pains': ['pain is worse at night', 'pain while doing sports'], 'ost…	Orthopedic disease
217	A 28-year-old female is brought to the emergency department after being found unconscious outside of a local night club by her friends. On arrival the patient is stuporous. Her temperature is 35 °C (95 °F), blood pressure is 105/75 mm Hg, pulse is 55/min, and respirations are 10/min. Examination shows dry mucous membranes. The pupils are small and react sluggishly to light. She does not respond t…	5	16	{'alcohol intoxication': ['temperature is 35 °C (95 °F)', 'respirations are 10/min', 'dry mucous membranes', 'pupils are small and react sluggishly to light'], 'hypoglycemia': ['On arrival the patient is stuporous', 'painful stimuli cause her to withdraw all extremities'], 'drug intoxication (opioids, benzodiazepines, GHB, or others)': ['temperature is 35 °C (95 °F)', 'pulse is 55/min', 'respirat…	Nervous system disease
218	A 70-year-old woman presents with a 2-week history of severe fatigue. Over the past month, she has unintentionally lost 2 kg (4.4 lb). Three years ago, she was diagnosed with myelodysplastic syndrome. Currently, she takes no medications other than aspirin for occasional knee pain. She does not smoke or drink alcohol. Her vital signs are within the normal range. On physical examination, her conjun…	4	22	{'Progression of her existing myelodysplastic syndrome to acute myeloid leukemia (AML)': ['severe fatigue', 'unintentional weight loss of 2 kg over the past month', 'pale conjunctivae', 'petechiae on the distal lower extremities and on the soft and hard palates', 'bilateral painless cervical lymphadenopathy', 'Hemoglobin 9 g/dL', 'Leukocyte count 3000/mm3', 'Platelet count 20,000/mm3'], 'Aplastic…	Circulatory system disease
219	A 42-year-old woman is brought to the physician by her husband because of a 1-year history of abnormal behavior. During this time she has been irritable, restless, and has had multiple episodes of hearing voices. Over the past month, she has also had difficulty swallowing. She has a 2-year history of depression. She was let go by her employer 6 months ago because she could no longer handle all he…	5	15	{'schizophrenia': ['hearing voices', 'irritable, restless'], 'depression': ['she has been irritable, restless', 'she has had multiple episodes of hearing voices', 'She has a 2-year history of depression', 'She was let go by her employer 6 months ago because she could no longer handle all her tasks and often forgot about assignments'], 'drug-induced psychosis': ['irritable, restless, and has had m…	Nervous system disease
220	A 64-year-old woman has progressively worsening abdominal pain 5 hours after an open valve replacement with cardiopulmonary bypass. The pain is crampy and associated with an urge to defecate. The patient reports having had 2 bloody bowel movements in the last hour. Her operation was complicated by significant intraoperative blood loss, which prolonged the operation and necessitated 2 transfusions…	5	21	{'bowel ischemia': ['progressively worsening abdominal pain 5 hours after an open valve replacement with cardiopulmonary bypass', '2 bloody bowel movements in the last hour', 'soft abdomen with mild tenderness to palpation in the left quadrants', 'decreased bowel sounds', 'blood on the examining finger during rectal examination'], 'acute mesenteric ischemia': ['progressively worsening abdominal p…	Digestive system disease
221	A 48-year-old woman presents to her primary care physician with complaints of persistent fatigue, dizziness, and weight loss for the past 3 months. She has a history of hypothyroidism and takes thyroxine replacement. Her blood pressure is 90/60 mm Hg in a supine position and 65/40 mm Hg while sitting, temperature is 36.8 °C (98.2 °F), and pulse is 75/min. On physical examination, there is a mild …	3	7	{"primary or secondary adrenal insufficiency (Addison's disease)": ['persistent fatigue, dizziness, and weight loss for the past 3 months', 'blood pressure is 90/60 mm Hg in a supine position and 65/40 mm Hg while sitting', 'diffuse hyperpigmentation, more pronounced in the oral mucosa and palmar creases'], 'malnutrition': ['persistent fatigue', 'weight loss'], 'thyroid disorder': ['persistent fa…	Endocrine disorder
222	A 22-year-old man presents to the emergency department with a 2-day history of fever and altered mentation. He reports fever without chills and rigors and denies sore throat, abdominal pain, headache, loose stool, burning micturition, or seizures. He has a history of tics and is currently on a low dose of haloperidol. At the hospital, his temperature is 39.6 °C (103.2 °F); the blood pressure is 1…	6	21	{'meningitis': ['CSF white blood cells 4 cells/mm3', 'CSF protein 48 mg/dL'], 'encephalitis': ['2-day history of fever and altered mentation', 'confused and disoriented', 'CSF white blood cells 4 cells/mm3', 'CSF protein 48 mg/dL'], 'neuroleptic malignant syndrome (NMS)': ['he is currently on a low dose of haloperidol', 'his temperature is 39.6 °C (103.2 °F)', 'generalized rigidity is present', '…	Nervous system disease
223	An 8-year-old girl is brought to the physician by her parents because of difficulty sleeping. One to two times per week for the past 2 months, she has woken up frightened in the middle of the night, yelling and crying. She has not seemed confused after waking up, and she is consolable and able to fall back asleep in her parents' bed. The following day, she seems more tired than usual at school. S…	3	15	{'nightmares': ['difficulty sleeping', 'woken up frightened in the middle of the night, yelling and crying', 'recalls that she had a bad dream', 'looks for ways to delay bedtime in the evenings'], 'night terrors (also known as sleep terror disorder)': ['difficulty sleeping', 'woken up frightened in the middle of the night, yelling and crying', 'not seemed confused after waking up', "consolable an…	Nervous system disease
224	Five days after admission into the ICU for drug-induced acute kidney injury, a 27-year-old woman develops fever. She is currently on a ventilator and sedatives. Hemodialysis is performed via a catheter placed in the right internal jugular vein. Feeding is via a nasogastric tube. An indwelling urinary catheter shows minimum output. Her blood pressure is 85/45 mm Hg, the pulse is 112/min, the respi…	4	13	{'sepsis': ['develops fever', 'blood pressure is 85/45 mm Hg', 'pulse is 112/min', 'respirations are 32/min', 'temperature is 39.6 °C (103.3 °F)', 'Blood cultures obtained from peripheral blood and the catheter tip show S. aureus with a similar antibiogram'], 'catheter-related bloodstream infection (CRBSI)': ['erythema around the insertion site with no discharge', 'Blood cultures obtained from pe…	Circulatory system disease
225	A 44-year-old woman comes to the physician because of a 2-year history of progressive dysphagia. She initially had symptoms only when consuming solid foods, but for the past 2 months she has also had difficulty swallowing liquids. She describes a feeling of food getting stuck in her throat. She was diagnosed with gastroesophageal reflux disease 2 years ago and has had episodic pallor of her finge…	6	19	{'gastroesophageal reflux disease (GERD)': ['a 2-year history of progressive dysphagia', 'initially had symptoms only when consuming solid foods, but for the past 2 months she has also had difficulty swallowing liquids', 'describes a feeling of food getting stuck in her throat', 'diagnosed with gastroesophageal reflux disease 2 years ago'], 'esophageal stricture': ['2-year history of progressive …	Digestive system disease
226	A 17-year-old girl is brought to the physician because she has not had a menstrual period. There is no personal or family history of serious illness. Examination shows normal breast development. Pubic hair is coarse and extends to the inner surface of the thighs. Pelvic examination shows a blind vaginal pouch. Ultrasonography shows ovaries, but no uterus. What is the most likely underlying cause …	4	12	{'Turner syndrome': ['she has not had a menstrual period', 'Pelvic examination shows a blind vaginal pouch', 'Ultrasonography shows ovaries, but no uterus'], 'gonadal dysgenesis': ['she has not had a menstrual period', 'Pelvic examination shows a blind vaginal pouch', 'Ultrasonography shows ovaries, but no uterus'], 'androgen insensitivity syndrome': ['normal breast development', 'blind vaginal p…	Reproductive system disease
227	An 8-year-old boy presents to the emergency department with puffy eyes. The patient's parents noticed that his eyes were very puffy this morning thus prompting his presentation. They state their son has always been very healthy and other than a rash acquired from wrestling treated with a topical antibiotic has been very healthy. His temperature is 98.3 °F (36.8 °C), blood pressure is 125/85 mmHg,…	5	10	{'nephrotic syndrome': ['periorbital edema', 'Urinalysis is notable for red blood cells and an amber urine sample'], 'acute post-streptococcal glomerulonephritis (APSGN)': ['periorbital edema', 'Urinalysis is notable for red blood cells and an amber urine sample'], "IgA nephropathy (Berger's disease)": ['periorbital edema', 'Urinalysis is notable for red blood cells and an amber urine sample'], '…	Circulatory system disease
228	A 29-year-old woman, gravida 1, para 0, at 38 weeks' gestation comes to the emergency department for sudden leakage of clear fluid from her vagina. Her pregnancy has been uncomplicated. She has largely been compliant with her prenatal care but missed some appointments. She has a history of chronic hypertension. She drinks a glass of wine once per week. Current medications include labetalol, iron,…	5	8	{'premature rupture of membranes (PROM)': ['sudden leakage of clear fluid from her vagina', 'the vaginal fluid demonstrates a ferning pattern when placed onto a glass slide','Tocometry shows no contractions'], 'normal labor': ['sudden leakage of clear fluid from her vagina', 'the vaginal fluid demonstrates a ferning pattern when placed onto a glass slide'], 'urinary incontinence': ['sudden leakag…	Reproductive system disease
229	A 21-year-old gravida 1 presents to her physician's office for an antepartum visit at 11 weeks gestation. She has complaints of malaise, occasional nausea, and changes in food preferences. Her vital signs include: blood pressure 100/70 mm Hg, heart rate 90/min, respiratory rate 14/min, and temperature 36.8 °C (98.2 °F). Examination reveals a systolic ejection murmur along the left sternal border.…	4	11	{'iron deficiency anemia': ['Erythrocyte count 3.5 million/mm3', 'Hb 11.9 g/dL', 'Serum iron 17 µmol/L'], 'anemia of chronic disease': ['Erythrocyte count 3.5 million/mm3', 'Hb 11.9 g/dL', 'Serum iron 17 µmol/L', 'Ferritin 120 µg/L'], 'vitamin B12 or folate deficiency': ['malaise', 'changes in food preferences'], 'physiological changes due to pregnancy': ['complaints of malaise, occasional nausea…	Circulatory system disease
230	A 72-year-old man presents to the ED complaining of worsening abdominal pain over the last few hours. He also reports nausea, but denies fever, vomiting, or changes in the appearance of his bowel movements. His medical history is significant for type 2 diabetes mellitus, hypertension, coronary artery disease, stroke, atrial fibrillation, and peptic ulcer disease. Due to his recurrent bleeding pep…	6	22	{'acute pancreatitis': ['worsening abdominal pain over the last few hours', 'nausea', 'amylase 240 U/L (normal < 65 U/L)'], 'bowel obstruction': ['decreased bowel sounds', 'diffuse tenderness'], 'mesenteric ischemia': ['worsening abdominal pain over the last few hours', 'nausea', 'pulse is 115/min', 'abdominal exam is significant for decreased bowel sounds and diffuse tenderness', 'amylase 240 U/…	Digestive system disease
231	A 7-year-old boy is brought to a new pediatrician to establish care. He presents with a history of extensive eczema, recurrent respiratory, skin, and gastrointestinal infections, and significant thrombocytopenia. The boy was born at 39 weeks gestation via spontaneous vaginal delivery. He is up to date on all vaccines and is meeting all developmental milestones. Given this classic grouping of clin…	5	11	{'atopic dermatitis (eczema alone)': ['extensive eczema'], 'immune deficiency syndromes': ['extensive eczema', 'recurrent respiratory, skin, and gastrointestinal infections', 'significant thrombocytopenia'], 'idiopathic thrombocytopenic purpura': ['significant thrombocytopenia'], 'other hematologic disorders': ['extensive eczema', 'recurrent respiratory, skin, and gastrointestinal infections', 's…	Skin disease
232	A 15-year-old girl is brought into her pediatrician's office by her mother because the mother thinks her daughter has attention issues. The mother explains that her daughter started high school four months ago and had lackluster grades in a recent progress report despite having earned consistent top marks in middle school. The mother complains that her daughter never talks to her at home anymore.…	5	22	{'Attention Deficit Hyperactivity Disorder (ADHD)': ['the mother thinks her daughter has attention issues', 'had lackluster grades in a recent progress report despite having earned consistent top marks in middle school', 'thinks her grades went down because her teachers are not as good as her middle school teachers', 'states she thinks she learns best by watching explanations through online video…	Nervous system disease
233	A 5-year-old boy is brought to the emergency department by his parents with complaints of severe muscle cramping and abdominal pain. They live in Virginia. The parents state that about 2 hours before, the child was playing in their outdoor shed when he suddenly ran inside crying, saying he was bitten by a bug. One hour following the bite, the child developed the symptoms of cramping and pain. He …	2	6	{'spider (black widow or brown recluse)': ['complaints of severe muscle cramping and abdominal pain', 'a 1 cm area of erythema to the dorsum of his right hand without any further dermatologic findings', 'Palpation of his abdomen reveals firm rigidity but no discernable rebound tenderness'], 'scorpion': ['complaints of severe muscle cramping and abdominal pain', 'a 1 cm area of erythema to the dor…	Skin disease
234	A 70-year-old man is accompanied by his wife to the primary care clinic for hand tremors. He states that he first noticed the tremor of his left hand 1 year ago. Since then, the tremor has been worsening and now he can hardly relax when trying to read. His wife says that she is also worried about his memory. She had to take over the finances several weeks ago after learning that he had forgotten …	4	12	{"Parkinson's disease": ['he first noticed the tremor of his left hand 1 year ago', 'the tremor has been worsening and now he can hardly relax when trying to read', 'his wife is also worried about his memory', 'he speaks softly and has reduced facial expressions', 'he has a resting tremor that is worse on the left', 'he resists manipulation of his bilateral upper extremities'], 'essential tremor'…	Nervous system disease
235	A 51-year-old man alcoholic presents to the emergency department with persistent vomiting. He was found vomiting forcefully next to an empty bottle of vodka. His medical history is significant for Lyme disease, currently being treated with doxycycline. After a prolonged episode of retching, the patient begins choking and coughing forcefully in between bouts of chest pain in the ER. At this point,…	4	14	{'aspiration pneumonia': ['the patient begins choking and coughing forcefully', 'the patient appears toxic'], 'Mallory-Weiss tear': ['persistent vomiting', 'prolonged episode of retching', 'forceful coughing and choking in between bouts of chest pain'], "Boerhaave's syndrome": ['persistent vomiting', 'prolonged episode of retching', 'choking and coughing forcefully', 'chest pain', 'fullness at th…	Digestive system disease
236	A 57-year-old man presents with a large wound on his right lower leg that has been present for 6 months as shown in the picture. He has had chronically swollen legs for over 10 years. His mother and brother had similar problems with their legs. He had a documented deep vein thrombosis (DVT) in the affected leg 5 years earlier, but has no other past medical history. He has a blood pressure of 126/…	6	14	{'chronic venous insufficiency': ['a large wound on his right lower leg that has been present for 6 months', 'chronically swollen legs for over 10 years', 'documented deep vein thrombosis (DVT) in the affected leg 5 years earlier'], 'lymphedema': ['He has had chronically swollen legs for over 10 years', 'His mother and brother had similar problems with their legs'], 'arterial insufficiency': ['a …	Circulatory system disease
237	A 23-year-old college student presents with his parents for a follow-up appointment. He was recently diagnosed with schizophrenia and was started on risperidone approx. 2 months ago. He reports a significant improvement since the start of treatment. His parents report that their son's symptoms of delusions, hallucinations, and paranoid behavior have been ameliorated. On physical examination, the …	4	11	{'acute dystonia': ['He frequently fidgets and repeatedly crosses and uncrosses his legs', 'he gets up and starts pacing', 'I cannot sit still'], 'Parkinsonism': ['He frequently fidgets and repeatedly crosses and uncrosses his legs', "He says, It's always like this. I cannot sit still. It is frustrating."], 'akathisia': ['He frequently fidgets and repeatedly crosses and uncrosses his legs', 'He g…	Nervous system disease
238	Eight days after sigmoid resection for acute diverticulitis, a 61-year-old man has left-sided flank pain. He has been on bowel rest since admission. Other than multiple admissions for alcohol withdrawal, he has no history of serious illness. Current medications include intravenous cefepime and morphine. His temperature is 36.9 °C (98.4 °F), pulse is 89/min, and blood pressure is 118/75 mm Hg. Abd…	6	22	{'trauma': ['a large hematoma on the left flank', 'numerous bruises over the abdomen and extremities', 'He complains of pain when his left hip is extended'], 'bleeding disorders': ['a large hematoma on the left flank', 'numerous bruises over the abdomen and extremities', 'Prothrombin time 26 seconds', 'Partial thromboplastin time (activated) 39 seconds'], 'medication side effects': ['a large hema…	Digestive system disease
239	A 50-year-old woman comes to the physician because of blisters on her forearm that appeared 3 days ago. She also reports pain in her left cheek when eating and pain during sexual intercourse for the past week. She has not been sick for the past 6 months. She has started hiking in the woods on the weekends with her son a couple months ago but has been careful to avoid poison ivy. She has a history…	4	11	{'pemphigus vulgaris': ['multiple, flaccid blisters on the volar surface of the forearm', 'ulcers on the buccal, gingival, and vulvar mucosa', 'The epidermis on the forearm separates when the skin is lightly stroked'], 'bullous pemphigoid': ['multiple, flaccid blisters on the volar surface of the forearm', 'ulcers on the buccal, gingival, and vulvar mucosa', 'The epidermis on the forearm separate…	Skin disease
240	An 2-year-old girl with a history of SS-hemoglobin is brought to her pediatrician by her mother, who noted an abdominal mass. On exam, the girl's spleen is palpably enlarged, and her palms and conjunctiva are noted to be extremely pale. Serum haptoglobin levels are normal. What is the most likely cause of this patient's symptoms?	7	14	{'autosplenectomy due to repeated sickle cell crises': ["the girl's spleen is palpably enlarged", 'her palms and conjunctiva are noted to be extremely pale'], 'hypersplenism': ["the girl's spleen is palpably enlarged", 'her palms and conjunctiva are noted to be extremely pale'], 'sequestration crisis': ["the girl's spleen is palpably enlarged", 'her palms and conjunctiva are noted to be extremely…	Circulatory system disease
241	A 66-year-old man comes to the physician because of difficulty walking for the past year. He reports that his gait has become slower and that initiating steps has become more challenging. During the past 6 months, his family has noticed that he is starting to forget important family meetings and holidays. On a number of occasions, he has not been able to get to the bathroom in time in order to ur…	5	22	{"Alzheimer's disease": ['his family has noticed that he is starting to forget important family meetings and holidays', 'On mental status examination, he is confused and has short-term memory deficits'], 'Normal Pressure Hydrocephalus (NPH)': ['difficulty walking for the past year', 'gait has become slower and that initiating steps has become more challenging', 'starting to forget important famil…	Nervous system disease
242	A 51-year-old woman comes to the physician because of a 3-day history of worsening shortness of breath, nonproductive cough, and sharp substernal chest pain. The chest pain worsens on inspiration and on lying down. The patient was diagnosed with breast cancer 2 months ago and was treated with mastectomy followed by adjuvant radiation therapy. She has hypertension and hyperlipidemia. Current medic…	4	13	{'myocardial infarction': ['sharp substernal chest pain', 'ST segment elevations in leads I, II, avF, and V1-6'], 'pulmonary embolism': ['worsening shortness of breath', 'nonproductive cough', 'sharp substernal chest pain worsens on inspiration and on lying down', 'sinus tachycardia'], 'pericarditis': ['sharp substernal chest pain worsens on inspiration and on lying down', 'a scratching sound bes…	Cardiovascular disease
243	A 44-year-old man is brought to the emergency department by his daughter for a 1-week history of right leg weakness, unsteady gait, and multiple falls. During the past 6 months, he has become more forgetful and has sometimes lost his way along familiar routes. He has been having difficulties operating simple kitchen appliances such as the dishwasher and the coffee maker. He has recently become in…	4	17	{'toxoplasmosis': ['Toxoplasma gondii IgG positive', 'An MRI of the brain shows disseminated, nonenhancing white matter lesions with no mass effect'], 'cryptococcosis': ['right leg weakness, unsteady gait, and multiple falls', 'forgetful and has sometimes lost his way along familiar routes', 'difficulties operating simple kitchen appliances', 'increasingly paranoid, agitated, and restless', 'CD4+…	Nervous system disease
244	A 35-year-old woman comes to the physician because of a dry cough and worsening shortness of breath with exertion for the past 6 months. She used to go running three times each week but had to stop because of decreased exercise tolerance and pain in the bilateral ankles. Two months ago, she was in Nigeria for several weeks to visit her family. She is allergic to cats and pollen. She has smoked on…	6	13	{'sarcoidosis': ['enlarged hilar lymph nodes bilaterally and reticular opacities in both lungs', 'multiple 1.5- to 2-cm, nontender lymph nodes in the axillae', 'serum calcium concentration is 11.7 mg/dL'], 'tuberculosis': ['dry cough and worsening shortness of breath with exertion for the past 6 months', 'enlarged hilar lymph nodes bilaterally and reticular opacities in both lungs'], 'lymphoma': …	Respiratory disease
245	A 6-year-old African American boy presents with fever, jaundice, normochromic normocytic anemia and generalized bone pain. He has a history of similar recurrent bone pain in the past which was partially relieved by analgesics. His vital signs include: blood pressure 120/70 mm Hg, pulse 105/min, respiratory rate 40/min, temperature 37.7 °C (99.9 °F), and oxygen saturation 98% in room air. On physi…	4	32	{'sickle cell disease': ['fever, jaundice, normochromic normocytic anemia and generalized bone pain', 'history of similar recurrent bone pain', 'pale, icteric and dehydrated', 'diffuse tenderness of the legs and arms', 'Hb 6.5g/dL', 'Reticulocyte 7%', 'Total bilirubin 84 g/dL', 'peripheral blood smear shows target cells, elongated cells, and erythrocytes with nuclear remnants'], 'thalassemia': ['…	Circulatory system disease
246	A 16-year-old man presents to the emergency department with a 2-hour history of sudden-onset abdominal pain. He was playing football when his symptoms started. The patient's past medical history is notable only for asthma. Social history is notable for unprotected sex with 4 women in the past month. His temperature is 99.3 °F (37.4 °C), blood pressure is 120/88 mmHg, pulse is 117/min, respiration…	5	10	{'testicular torsion': ['a 2-hour history of sudden-onset abdominal pain', 'right testicle which is elevated with a horizontal lie'], 'epididymitis': ['Social history is notable for unprotected sex with 4 women in the past month', 'Testicular exam reveals a right testicle which is elevated with a horizontal lie'], 'inguinal hernia': ['a 2-hour history of sudden-onset abdominal pain', 'right testi…	Reproductive system disease
247	A 40-year-old man presents with an episode of rectal bleeding. He is concerned because his mother died of colorectal cancer at 50 years of age. He has no further information about his family history. Physical examination and digital rectal examination are normal. He undergoes a colonoscopy and is found to have innumerable adenomas in the left side of the colon ranging in size from 4-15 mm. What i…	4	9	{'sporadic colorectal cancer': ['an episode of rectal bleeding', 'innumerable adenomas in the left side of the colon ranging in size from 4-15 mm'], 'familial adenomatous polyposis (FAP)': ['an episode of rectal bleeding', 'innumerable adenomas in the left side of the colon ranging in size from 4-15 mm'], 'Lynch syndrome (Hereditary Non-Polyposis Colorectal Cancer)': ['an episode of rectal bleedi…	Digestive system disease
248	A 58-year-old man comes to the physician because of intermittent throbbing headaches over the past year. The headaches are worse when he wakes up and are not accompanied by other symptoms. The patient also reports trouble concentrating on daily tasks at work. His wife has been complaining lately about his snoring during sleep, which he attributes to his chronic sinusitis. He has a history of hype…	6	16	{'primary (essential) hypertension': ['his blood pressure is 150/95 mm Hg', 'he has smoked a pack of cigarettes daily for 14 years', 'BMI is 37.9 kg/m2'], 'secondary hypertension due to renal disease': ['his pulse is 72/min and blood pressure is 150/95 mm Hg', 'he has smoked a pack of cigarettes daily for 14 years'], 'adrenal disease': ['intermittent throbbing headaches over the past year', 'bloo…	Circulatory system disease
249	A 27-year-old man presents to the emergency room complaining of shortness of breath and productive cough for a few days. He says that his sputum is mostly yellow with tiny red specks. He denies fever, chills, recent weight loss, or joint pain. He has no history of recent travel or sick contacts. His medical history is unremarkable. He smokes a pack of cigarettes daily. He has had 3 sexual partner…	5	15	{'community-acquired pneumonia (CAP)': ['shortness of breath and productive cough for a few days', 'sputum is mostly yellow with tiny red specks', 'diffuse bilateral rales'], 'bronchitis': ['shortness of breath and productive cough for a few days', 'sputum is mostly yellow with tiny red specks'], 'tuberculosis': ['productive cough for a few days', 'sputum is mostly yellow with tiny red specks', '…	Respiratory disease
250	A 45-year-old man presents to the emergency department with abdominal distension. The patient states he has had gradually worsening abdominal distension with undulating pain, nausea, and vomiting for the past several months. The patient does not see a physician typically and has no known past medical history. He works as a farmer and interacts with livestock and also breeds dogs. His temperature …	3	8	{'liver abscess': ['gradually worsening abdominal distension with undulating pain, nausea, and vomiting for the past several months', 'mild eosinophilia', 'multiple small eggshell calcifications within the right lobe of the liver'], 'cholecystitis': ['gradually worsening abdominal distension with undulating pain', 'discomfort to palpation of the upper abdominal quadrants'], 'liver parasites like …	Digestive system disease
251	A 72-year-old man presents to the emergency department because of difficulty breathing and sharp chest pain. The chest pain increases in intensity with lying down, and it radiates to the scapular ridge. Approximately 3 weeks ago, he had an anterior ST-elevation myocardial infarction, which was treated with intravenous alteplase. He was discharged home in a stable condition. Current vital signs in…	4	12	{'pericarditis': ['difficulty breathing and sharp chest pain', 'chest pain increases in intensity with lying down and it radiates to the scapular ridge', 'temperature of 38.1 (100.5 °F)', 'a scratching sound is heard on the left sternal border', 'widespread concave ST elevations in the precordial leads and PR depressions in leads V2-V6'], 'myocardial infarction (MI)': ['difficulty breathing and s…	Cardiovascular disease
252	A previously healthy 13-year-old girl is brought to the physician by her mother because of a change in behavior. The mother reports that over the past 6 months, her daughter has had frequent mood swings. Sometimes, she is irritable for several days and loses her temper easily. In between these episodes, she behaves normal, spends time with her friends, and participates in gymnastics training twic…	5	30	{'bipolar disorder': ['frequent mood swings', 'irritable for several days and loses her temper easily', 'behaves normal in between these episodes', 'puts on excessive make-up', 'skipped school and was seen at the local mall', 'often feels tired', 'sleeps until 1 pm on the weekends'], 'normal adolescent behavior': ['frequent mood swings', 'irritable for several days and loses her temper easily', '…	Nervous system disease
253	Two hours after undergoing a left femoral artery embolectomy, an obese 63-year-old woman has severe pain, numbness, and tingling of the left leg. The surgery was without complication and peripheral pulses were weakly palpable postprocedure. She has type 2 diabetes mellitus, peripheral artery disease, hypertension, and hypercholesterolemia. Prior to admission, her medications included insulin, ena…	5	14	{'acute arterial occlusion': ['severe pain, numbness, and tingling of the left leg', 'left lower extremity is swollen, stiff, and tender on palpation', 'Dorsiflexion of her left foot causes severe pain in her calf', 'Pedal pulses are weaker on the left side as compared to the right side'], 'venous thrombosis': ['The left lower extremity is swollen, stiff, and tender on palpation', 'Dorsiflexion o…	Circulatory system disease
254	A 17-year-old girl is brought to the emergency department by her friends who were at a party with her and found her unconscious in the bathroom. They admit that alcohol was present at the party. The patient's blood pressure is 118/78 mm Hg, pulse is 40/min, respiratory rate is 16/min, and temperature is 36.7 °C (98.1 °F). On physical examination, she is unresponsive to verbal commands but does re…	4	12	{'alcohol intoxication': ['They admit that alcohol was present at the party', 'Her pupils are pinpoint', 'Her heart is bradycardic without murmurs', 'Her respiratory rate is slowed but clear to auscultation'], 'drug overdose': ['she is unresponsive to verbal commands but does respond to noxious stimuli', 'her pupils are pinpoint', 'her heart is bradycardic without murmurs', 'her respiratory rate …	Nervous system disease
255	A 33-year-old woman presents to the emergency department with weakness. She states that at the end of the day she feels so fatigued and weak that she can hardly care for herself. She currently feels this way. The patient has had multiple illnesses recently and has been traveling, hiking, and camping. Her temperature is 98.0 °F (36.7 °C), blood pressure is 124/84 mmHg, pulse is 82/min, respiration…	5	11	{'myasthenia gravis': ['at the end of the day she feels so fatigued and weak that she can hardly care for herself', '2/5 strength of the upper extremities and 4/5 strength of the lower extremities', 'mild diplopia'], 'Guillain-Barré syndrome': ['2/5 strength of the upper extremities and 4/5 strength of the lower extremities', 'mild diplopia'], 'multiple sclerosis': ['2/5 strength of the upper ext…	Nervous system disease
256	A 10-year-old boy is brought to the pediatric clinic because of persistent sinus infections. For the past 5 years, he has had multiple sinus and upper respiratory infections. He has also had recurrent diarrhea throughout childhood. His temperature is 37.0 °C (98.6 °F), the heart rate is 90/min, the respirations are 16/min, and the blood pressure is 125/75 mm Hg. Laboratory studies show abnormally…	5	18	{'Common Variable Immunodeficiency': ['persistent sinus infections', 'multiple sinus and upper respiratory infections', 'recurrent diarrhea throughout childhood', 'abnormally low levels of one immunoglobulin isotype but normal levels of others'], 'Selective IgA Deficiency': ['persistent sinus infections', 'recurrent diarrhea throughout childhood', 'abnormally low levels of one immunoglobulin isot…	Endocrine disorder
257	A 47-year-old presents to the clinic with a 3-day history of severe mid-epigastric abdominal pain radiating to the back. The patient has hypertension, diabetes mellitus, and hypertriglyceridemia. Prescription medications include enalapril, metformin, sitagliptin, glargine, lispro, and fenofibrate. The patient has not had a cigarette in more than 35 years, and reports only having 1 or 2 drinks dur…	3	7	{'acute pancreatitis': ['a 3-day history of severe mid-epigastric abdominal pain radiating to the back', 'TG 942 mg/dL', 'Lipase 250 U/L'], 'peptic ulcer disease': ['severe mid-epigastric abdominal pain radiating to the back', 'palpation of the abdomen elicits pain in the epigastric region'], 'cholecystitis': ['The palpation of the abdomen elicits pain in the epigastric region', "The Murphy's sig…	Digestive system disease
258	A 2-year-old boy is brought to his pediatrician's office with complaints of watery diarrhea for the past 2 weeks. He has had a couple of episodes of watery diarrhea in the past, but this is the first time it failed to subside over the course of a few days. His father tells the doctor that the child has frothy stools with a distinct foul odor. Other than diarrhea, his parents also mention that he …	5	16	{'food intolerance/allergies': ['complaints of watery diarrhea for the past 2 weeks', 'frothy stools with a distinct foul odor'], 'infectious gastroenteritis': ['complaints of watery diarrhea for the past 2 weeks', 'frothy stools with a distinct foul odor', 'underweight and seems to be pale and dehydrated'], 'malabsorption syndromes such as celiac disease': ['watery diarrhea for the past 2 weeks'…	Digestive system disease
259	A 29-year-old man presents to the emergency department with chest pain and fatigue for the past week. The patient is homeless and his medical history is not known. His temperature is 103 °F (39.4 °C), blood pressure is 97/58 mmHg, pulse is 140/min, respirations are 25/min, and oxygen saturation is 95% on room air. Physical exam is notable for scars in the antecubital fossa and a murmur over the l…	5	15	{'infectious endocarditis': ['his temperature is 103 °F (39.4 °C)', 'a murmur over the left sternal border', 'right-sided weakness in his arm and leg and dysarthric speech'], 'sepsis from other sources': ['His temperature is 103 °F (39.4 °C)', 'blood pressure is 97/58 mmHg', 'pulse is 140/min', 'respirations are 25/min'], 'myocardial infarction': ['chest pain', 'fatigue for the past week'], 'neur…	Circulatory system disease
260	A 28-year-old man presents to the physician because of dizziness and palpitations for the past 12 hours and fever, malaise, headache, and myalgias for the past week. The patient traveled into the woods of Massachusetts 4 weeks ago. He has no known chronic medical conditions, and there is no history of substance use. His temperature is 38.3 °C (100.9 °F), pulse is 52/min, respirations are 16/min, …	3	7	{'Lyme disease': ['traveled into the woods of Massachusetts 4 weeks ago', "a single, 10-cm, round, erythematous lesion with a bull's-eye pattern in the right popliteal fossa", 'Mobitz I second-degree atrioventricular (AV) block'], 'Rocky Mountain spotted fever': ['fever, malaise, headache, and myalgias for the past week', "a single, 10-cm, round, erythematous lesion with a bull's-eye pattern in t…	Circulatory system disease
261	A 67-year-old woman presents with her husband because of left leg pain and swelling of 3 days' duration. He has a history of type 2 diabetes mellitus and recent hospitalization for congestive heart failure exacerbation. On physical examination, the left calf is 4 cm greater in circumference than the right. Pitting edema is present on the left leg and there are superficial dilated veins. Venous du…	4	13	{'deep vein thrombosis (DVT)': ["left leg pain and swelling of 3 days' duration", 'the left calf is 4 cm greater in circumference than the right', 'Pitting edema is present on the left leg', 'superficial dilated veins', 'Venous duplex ultrasound shows an inability to fully compress the lumen of the profunda femoris vein'], 'cellulitis': ["left leg pain and swelling of 3 days' duration", 'left cal…	Circulatory system disease
262	A 40-year-old woman comes to the emergency department because of difficulty walking for the past 4 hours. She first noticed her symptoms after getting up this morning and her foot dragging while walking. She feels tired. She has a history of chronic sinusitis. Six months ago, she was diagnosed with asthma. Current medications include an albuterol inhaler and inhaled corticosteroids. Her temperatu…	4	17	{'vasculitis': ['tender subcutaneous nodules on the extensor surfaces of the elbows', 'palpable, non-blanching erythematous lesions on both shins', 'Dorsiflexion of the right foot is impaired', 'Sensation to pinprick, light touch, and vibration is decreased over the ulnar aspect of the left forearm', 'Eosinophils 29%', 'Urine Blood 2+', 'Protein 3+'], 'multiple sclerosis': ['difficulty walking fo…	Nervous system disease
263	A 53-year-old woman comes to the physician because of a 3-year history of increasing weakness of her extremities and neck pain that is worse on coughing or sneezing. She first noticed weakness of her right upper extremity 3 years ago, which progressed to her right lower extremity 2 years ago, her left lower extremity 1 year ago, and her left upper extremity 6 months ago. She has had difficulty sw…	4	35	{'motor neuron disease': ['increasing weakness of her extremities', 'difficulty swallowing and speaking', 'spasticity', 'muscle strength is decreased in all extremities', 'bilateral atrophy of the sternocleidomastoid and trapezius muscles', 'Deep tendon reflexes are 4+ bilaterally', 'Plantar response shows an extensor response bilaterally'], 'cervical spondylotic myelopathy': ['increasing weaknes…	Nervous system disease
264	A 62-year-old woman is brought to the emergency department because of sudden loss of vision in her right eye that occurred 50 minutes ago. She does not have eye pain. She had several episodes of loss of vision in the past, but her vision improved following treatment with glucocorticoids. She has coronary artery disease, hypertension, type 2 diabetes mellitus, and multiple sclerosis. She underwent…	5	11	{'central retinal artery occlusion (CRAO)': ['sudden loss of vision in her right eye that occurred 50 minutes ago', 'Fundoscopic examination of the right eye shows a pale, white retina with a bright red area within the macula'], 'central retinal vein occlusion (CRVO)': ['sudden loss of vision in her right eye that occurred 50 minutes ago', 'Fundoscopic examination of the right eye shows a pale, w…	Nervous system disease
265	A 9-year-old girl is brought to the physician because her parents are concerned about their daughter's physical changes. She recently started wearing a bra and uses a facial scrub for oily skin. The parents have also noticed increasing body odor. The patient has a history of migraine headaches controlled with propranolol. She is at the 55th percentile for height and 60th percentile for weight. Ex…	4	19	{'precocious puberty': ['recently started wearing a bra', 'uses a facial scrub for oily skin', 'increasing body odor', 'separation of areola and breast contours; the nipple and areola form a secondary mound', 'Coarse dark axillary hair and sparse pubic hair are present'], 'exposure to exogenous hormones': ['recently started wearing a bra', 'uses a facial scrub for oily skin', 'increasing body odo…	Endocrine disorder
266	A 9-month-old girl is brought in by her father for a scheduled check-up with her pediatrician. He states that over the past 4-5 months she has had multiple ear infections. She was also hospitalized for an upper respiratory infection 2 months ago. Since then she has been well. She has started to pull herself up to walk. Additionally, the patient's medical history is significant for eczema and alle…	6	17	{'common variable immunodeficiency': ['over the past 4-5 months she has had multiple ear infections', 'hospitalized for an upper respiratory infection 2 months ago', 'Labs are remarkable for low IgG levels with normal IgA, IgE, and IgM levels'], 'selective IgA deficiency': ['over the past 4-5 months she has had multiple ear infections', 'hospitalized for an upper respiratory infection 2 months ag…	Endocrine disorder
267	A 67-year-old man presents to his primary care physician for a wellness checkup. The patient states he has been doing well and currently has no concerns. The patient's daughter states that she feels he is abnormally fatigued and has complained of light-headedness whenever he gardens. He also admits that he fainted once. The patient has a past medical history of type II diabetes, hypertension, and…	5	15	{'aortic stenosis': ['he is abnormally fatigued', 'has complained of light-headedness whenever he gardens', 'he fainted once', 'a systolic murmur heard best along the right upper sternal border'], 'hypertensive heart disease': ['blood pressure is 167/98 mmHg', 'a systolic murmur heard best along the right upper sternal border'], 'myocardial infarction': ['abnormally fatigued', 'complained of ligh…	Cardiovascular disease
268	A 48-year-old woman is brought to her primary care physician by her sister who is concerned about a deterioration in the patient's general status. The patient was diagnosed with HIV 7 years ago. She says that her last T cell count was 'good enough', so she has been been skipping every other dose of her antiretroviral medications and trimethoprim-sulfamethoxazole. Her sister has had to drive her h…	4	16	{'progressive multifocal leukoencephalopathy (PML)': ['she has become disoriented and confused about her surroundings', 'Motor strength is 4/5 on the right and 3/5 on the left', 'her gait appears mildly uncoordinated', 'There is diplopia when the right eye is covered', 'Her CD4 count is 75 cells/µL', 'MRI shows numerous asymmetric, hyperintense, non-enhancing lesions bilaterally without mass effe…	Nervous system disease
269	A 30-year-old forest landscape specialist is brought to the emergency department with hematemesis and confusion. One week ago, she was diagnosed with influenza when she had fevers, severe headaches, myalgias, hip and shoulder pain, and a maculopapular rash. After a day of relative remission, she developed abdominal pain, vomiting, and diarrhea. A single episode of hematemesis occurred prior to ad…	6	49	{'sepsis': ['she is restless and her temperature is 38.0 °C (100.4 °F)', 'Leukocyte count 1,000/mm3', 'Platelet count 50,000/mm3', 'Partial thromboplastin time (activated) 60 seconds', 'Prothrombin time 25 seconds', 'Fibrin split products positive'], 'dengue': ['fevers, severe headaches, myalgias, hip and shoulder pain, and a maculopapular rash', 'abdominal pain, vomiting, and diarrhea', 'Hemoglo…	Circulatory system disease
270	A 32-year-old man comes to the physician because of low-grade fever and progressive painful lumps in his right groin for 6 days. The lumps have been discharging purulent fluid since the evening of the previous day. He had a shallow, painless lesion on his penis 3 weeks ago, but was too embarrassed to seek medical attention; it has resolved in the meantime. There is no personal or family history o…	4	12	{'Treponema pallidum (syphilis)': ['he had a shallow, painless lesion on his penis 3 weeks ago', 'progressive painful lumps in his right groin for 6 days discharging purulent fluid'], 'Chlamydia trachomatis (lymphogranuloma venereum)': ['progressive painful lumps in his right groin for 6 days', 'lumps have been discharging purulent fluid', 'a shallow, painless lesion on his penis 3 weeks ago', 's…	Reproductive system disease
271	A 17-year-old girl presents to the emergency department with a severe headache. The patient has had headaches in the past, but she describes this as the worst headache of her life. Her symptoms started yesterday and have been getting progressively worse. The patient states that the pain is mostly on one side of her head. There has been a recent outbreak of measles at the patient's school, and the…	5	21	{'meningitis': ['severe headache', 'increased opening pressure with a normal glucose level'], 'subarachnoid hemorrhage': ['the worst headache of her life', 'pain is mostly on one side of her head', 'mild bilateral papilledema', 'MRI of the head reveals cerebral edema', 'lumbar puncture reveals an increased opening pressure with a normal glucose level'], 'brain tumor': ['the worst headache of her …	Nervous system disease
272	A 15-year-old male adolescent presents to the pediatrician with his parents complaining that he is shorter than his peers. His past medical history does not suggest any specific recurrent or chronic disease. There is no history of weight gain, weight loss, constipation, dry skin, headache. Both his parents are of normal height. On physical examination, he is a well-fed, well-developed male and hi…	6	16	{'constitutional delay of growth and puberty': ['His sexual development corresponds to Tanner stage 2', "An X-ray of the patient's left hand reveals delayed bone age"], 'familial short stature': ['Both his parents are of normal height', 'His physical examination is completely normal', 'His sexual development corresponds to Tanner stage 2', 'Analysis of his growth charts suggests that his height a…	Endocrine disorder
273	A 24-year-old man comes to the physician because of 2 episodes of bleeding from the rectum over the past month. The patient's father died of colon cancer at the age of 42. The patient has no history of any serious illness and takes no medications. He does not smoke. His vital signs are within normal limits. Physical examination shows a small hard mass over the right mandible that is nontender and…	4	12	{'familial adenomatous polyposis (FAP)': ['2 episodes of bleeding from the rectum over the past month', "the patient's father died of colon cancer at the age of 42", 'Proctosigmoidoscopy shows numerous polyps'], 'Gardner syndrome': ['2 episodes of bleeding from the rectum over the past month', 'a small hard mass over the right mandible that is nontender and fixed to the underlying bone', 'a simil…	Digestive system disease
274	An 81-year-old man is brought to the physician by his daughter after being found wandering on the street. His daughter says that over the past several months he has been more aggressive towards friends and family. She also reports several episodes in which he claimed to see two strangers in her apartment. He sometimes stares blankly for several minutes and does not react when addressed. He has hy…	5	16	{"Alzheimer's disease": ['over the past several months he has been more aggressive towards friends and family', 'several episodes in which he claimed to see two strangers in her apartment', 'sometimes stares blankly for several minutes and does not react when addressed', 'short-term memory deficits'], 'Lewy body dementia': ['several episodes in which he claimed to see two strangers in her apartme…	Nervous system disease
275	A 72-year-old woman is brought to the emergency department by her daughter because of left-sided weakness for 1 hour. She does not have headache or blurring of vision. She has hypertension, hypercholesterolemia, type 2 diabetes, and coronary artery disease. She has smoked one half-pack of cigarettes daily for 45 years. Her medications include atorvastatin, amlodipine, metformin, and aspirin. Her …	4	14	{'stroke (either ischemic or hemorrhagic)': ['left-sided weakness for 1 hour', 'left facial droop', 'Muscle strength is decreased on the left side', 'Deep tendon reflexes are 3+ on the left'], 'transient ischemic attack (TIA)': ['left-sided weakness for 1 hour', 'left facial droop', 'Muscle strength is decreased on the left side', 'Deep tendon reflexes are 3+ on the left'], "Bell's palsy": ['Exam…	Nervous system disease
276	A previously healthy 4-year-old boy is brought to the physician because of blisters and redness on his neck and chest for 2 days. He has also had a fever. He is lethargic and has not eaten well since the rash appeared. He has not had coughing, wheezing, or dysuria. He is an only child and there is no family history of serious illness. His immunizations are up-to-date. His temperature is 38.9 °C (…	4	17	{'Staphylococcal Scalded Skin Syndrome (SSSS)': ['blisters and redness on his neck and chest', 'fever', 'flaccid blisters over his neck and trunk that rupture easily', 'Twirling an eraser over the trunk results in a blister'], 'Toxic Epidermal Necrolysis (TEN)': ['blisters and redness on his neck and chest', 'flaccid blisters over his neck and trunk that rupture easily', 'Twirling an eraser over …	Skin disease
277	A 4-year-old girl is brought to the physician with a 3-month history of progressive intermittent pain and swelling involving both knees, right ankle, and right wrist. The patient has been undergoing treatment with acetaminophen and ice packs, both of which relieved her symptoms. The affected joints feel 'stuck and are difficult to move immediately upon waking up in the morning. However, the patie…	5	21	{'juvenile idiopathic arthritis': ['progressive intermittent pain and swelling involving both knees, right ankle, and right wrist', "affected joints feel 'stuck and are difficult to move immediately upon waking up in the morning", 'anterior chamber flare with signs of iris inflammation bilaterally', 'Antinuclear antibodies 1:320', 'Rheumatoid factor negative'], 'rheumatoid arthritis': ['progressi…	Orthopedic disease
278	A 43-year-old Caucasian female with a long history of uncontrolled migraines presents to general medical clinic with painless hematuria. She is quite concerned because she has never had symptoms like this before. Vital signs are stable, and her physical examination is benign. She denies any groin pain, flank pain, or costovertebral angle tenderness. She denies any recent urinary tract infections …	7	17	{'kidney stones': ['painless hematuria', 'serum creatinine returns at 3.0'], 'urinary tract infection (UTI)': ['painless hematuria', 'serum creatinine returns at 3.0'], 'bladder or kidney cancer': ['painless hematuria', 'a serum creatinine returns at 3.0'], 'glomerulonephritis': ['painless hematuria', 'serum creatinine returns at 3.0', 'renal biopsy reveals papillary necrosis and a tubulointersti…	Digestive system disease
279	A 22-year-old woman is brought to the emergency department by campus police for bizarre behavior. She was arrested while trying to break into her university's supercomputer center and was found crying and claiming she needs access to the high-powered processors immediately. Her boyfriend arrived at the hospital and reports that, over the past week, she has been staying up all night working on var…	3	9	{'stimulant intoxication': ['over the past week, she has been staying up all night working on various projects', 'continues to appear agitated, pacing around the room and scolding staff for stopping her from her important work', 'Her speech is pressured'], 'manic episode of bipolar disorder': ['over the past week, she has been staying up all night working on various projects', 'appears agitated, …	Nervous system disease
280	A 37-year-old-woman presents to the emergency room with complaints of fever and abdominal pain. Her blood pressure is 130/74 mmHg, pulse is 98/min, temperature is 101.5 °F (38.6 °C), and respirations are 23/min. The patient reports that she had a laparoscopic cholecystectomy 4 days ago but has otherwise been healthy. She is visiting her family from Nebraska and just arrived this morning from a 12…	5	11	{'surgical site infection': ['erythema and white discharge from abdominal incisions', 'tenderness upon palpations at the right upper quadrant'], 'pneumonia': ['temperature is 101.5 °F (38.6 °C)', 'respirations are 23/min'], 'urinary tract infection': ['temperature is 101.5 °F (38.6 °C)', 'respirations are 23/min'], 'deep vein thrombosis with pulmonary embolism': ['temperature is 101.5 °F (38.6 °C…	Digestive system disease
281	A 68-year-old woman comes to the physician because of lower back pain that began suddenly 2 weeks ago after getting up from her chair. She has hypertension, chronic bilateral knee pain, and a history of breast cancer 15 years ago that was treated with lumpectomy. Her mother has rheumatoid arthritis. Medications include hydrochlorothiazide and acetaminophen. She appears well. Her vital signs are w…	4	9	{'osteoporosis': ['lower back pain that began suddenly 2 weeks ago after getting up from her chair', 'A spinal x-ray shows a fracture in the L4 vertebra'], 'metastatic cancer (given her history of breast cancer)': ['a history of breast cancer 15 years ago that was treated with lumpectomy', 'A spinal x-ray shows a fracture in the L4 vertebra', 'alkaline phosphatase (ALP) is 310 U/L'], 'rheumatoid …	Orthopedic disease
282	A 23-year-old woman comes to the physician because of right-sided blurry vision and eye pain for 4 days. She has a 6-day history of low-grade fever, headache, and malaise. One year ago, she was diagnosed with Crohn disease. Her only medication is prednisone. Her temperature is 38 °C (100.4 °F), pulse is 84/min, and blood pressure is 112/75 mm Hg. The right eyelid is erythematous and tender; there…	5	11	{'herpes zoster ophthalmicus': ['multiple vesicles over the right forehead and the tip of the nose', 'corneal lesion with a tree-like pattern'], 'bacterial conjunctivitis': ['The right eye shows conjunctival injection', 'reduced corneal sensitivity'], 'keratitis': ['right-sided blurry vision and eye pain for 4 days', 'right eye shows conjunctival injection and reduced corneal sensitivity', 'Fluor…	Nervous system disease
283	A 32-year-old woman, gravida 2 para 1, at 31 weeks' gestation is brought to the emergency department because of confusion. Three days ago, she developed diffuse abdominal pain, malaise, nausea, and vomiting. She has a 2-year history of gastroesophageal reflux disease. Four months ago, she spent 2 weeks in Belize for her honeymoon. Her previous pregnancy was complicated by preeclampsia, which was …	5	44	{'acute liver failure': ['confusion', 'yellowish discoloration of the sclera', 'abdominal distention', 'flapping tremor', 'Prothrombin time (PT) 34 seconds', 'Partial thromboplastin time (PTT) 48 seconds', 'Bilirubin, total 9.2 mg/dL', 'Aspartate aminotransferase 445 U/L', 'Alanine aminotransferase 485 U/L'], 'HELLP syndrome': ['Hematocrit 26%', 'Platelet count 90,000/mm3', 'Aspartate aminotransf…	Digestive system disease
284	A 70-year-old man comes to the physician for the evaluation of an 8-week history of blood in his stool. Two months ago, he had an episode of bronchitis and was treated with amoxicillin. Since then, he has noticed blood in his stool and on the toilet paper occasionally. The patient has had intermittent constipation for the past 5 years. Six months ago, he had severe left lower quadrant pain and fe…	6	16	{'diverticular disease': ['the patient has had intermittent constipation for the past 5 years', 'Six months ago, he had severe left lower quadrant pain and fever that resolved with antibiotic therapy', 'Test of the stool for occult blood is positive'], 'gastrointestinal malignancy': ['8-week history of blood in his stool', 'Test of the stool for occult blood is positive', 'Hemoglobin 11 g/dL', 'M…	Digestive system disease
285	A 29-year-old woman presents with convulsions. The patient's brother says that he found her like that an hour ago and immediately called an ambulance. He also says that she has been extremely distraught and receiving supportive care from a social worker following a sexual assault by a coworker a few days ago. He says that the patient has no history of seizures. She has no significant past medical…	4	13	{'epileptic seizures': ['convulsions', 'rolling from side to side, arrhythmically thrashing around, and muttering strangely'], 'non-epileptic seizures (such as psychogenic non-epileptic seizures, or PNES)': ['the patient has been extremely distraught and receiving supportive care from a social worker following a sexual assault by a coworker a few days ago', 'the patient is rolling from side to si…	Nervous system disease
286	Thirty minutes after delivery, a 3400-g (7.5-lb) female newborn develops cyanosis of her lips and oral mucosa. She was born at 36 weeks of gestation to a 30-year-old woman, gravida 1, para 0. Apgar scores are 7 and 8 at 1 and 5 minutes, respectively. Pregnancy was complicated by polyhydramnios. The patient's temperature is 37 °C (98.6 °F), pulse is 144/min, respirations are 52/min, and blood pres…	4	12	{'esophageal atresia with or without tracheoesophageal fistula (TEF)': ['foaming and drooling at the mouth', 'Insertion of a nasogastric tube is attempted'], 'congenital heart disease': ['cyanosis of her lips and oral mucosa', 'a harsh 3/6 systolic murmur along the left sternal border'], 'respiratory distress syndrome': ['cyanosis of her lips and oral mucosa', 'foaming and drooling at the mouth',…	Digestive system disease
287	A 23-year-old male presents to his primary care physician after an injury during a rugby game. The patient states that he was tackled and ever since then has had pain in his knee. The patient has tried NSAIDs and ice to no avail. The patient has no past medical history and is currently taking a multivitamin, fish oil, and a whey protein supplement. On physical exam you note a knee that is heavily…	4	8	{'medial collateral ligament (MCL) injury': ['painful for the patient to bear weight on the knee', 'laxity at the knee to varus stress'], 'lateral collateral ligament (LCL) injury': ['It is painful for the patient to bear weight on the knee, and passive motion of the knee elicits some pain', 'There is laxity at the knee to varus stress'], 'anterior cruciate ligament (ACL) injury': ['painful to be…	Orthopedic disease
288	An 8-year-old boy is brought to the physician by his foster mother because of complaints from his teachers regarding poor performance at school for the past 8 months. He does not listen to their instructions, often talks during class, and rarely completes his school assignments. He does not sit in his seat in the classroom and often cuts in line at the cafeteria. His foster mother reports that he…	5	17	{'Attention-Deficit/Hyperactivity Disorder (ADHD)': ['He does not listen to their instructions, often talks during class, and rarely completes his school assignments', 'He does not sit in his seat in the classroom and often cuts in line at the cafeteria', 'His foster mother reports that he runs around a lot inside the house and refuses to help his sister with chores and errands', "He frequently i…	Nervous system disease
289	A 5-year-old boy is brought to the physician by his parents because of 2 episodes of screaming in the night over the past week. The parents report that their son woke up suddenly screaming, crying, and aggressively kicking his legs around both times. The episodes lasted several minutes and were accompanied by sweating and fast breathing. The parents state that they were unable to stop the episode…	4	18	{'night terrors': ['2 episodes of screaming in the night over the past week', 'woke up suddenly screaming, crying, and aggressively kicking his legs around both times', 'episodes lasted several minutes and were accompanied by sweating and fast breathing', 'parents state that they were unable to stop the episodes and that their son simply went back to sleep when the episodes were over', 'patient c…	Nervous system disease
290	A 34-year-old woman comes to the emergency department because of right flank pain and vomiting for 5 hours. She has had fever and chills for the past 2 days. She attended a barbecue 3 days ago, where she ate egg salad. She underwent surgery for left ovarian torsion a year ago. Menses occur at regular 28-day intervals and last 5 days. She is sexually active with 2 male partners and uses condoms in…	3	17	{'gastrointestinal infection': ['right flank pain and vomiting for 5 hours', 'fever and chills for the past 2 days', 'attended a barbecue 3 days ago, where she ate egg salad'], 'pelvic inflammatory disease': ['fever and chills for the past 2 days', 'Leukocyte count 14,200/mm3', 'Leukocyte esterase positive', 'WBC 80-85/hpf'], 'urinary tract infection or pyelonephritis': ['right flank pain and vom…	Digestive system disease
291	A 62-year-old woman is seen in the hospital for neutropenic fever. She was admitted 1 week ago for newly diagnosed acute myeloid leukemia. Due to her chemotherapy, she became pancytopenic. Last night, during a packed red blood cell transfusion, she became febrile to 102.6 °F (39.3 °C), her blood pressure was 92/55, pulse was 112/min, respirations were 16/min, and oxygen saturation was 94% on room…	7	26	{'hemolytic transfusion reactions': ['she became febrile to 102.6 °F (39.3 °C)', 'reports dark urine', 'elevated lactose dehydrogenase', 'elevated total bilirubin', 'decreased haptoglobin'], 'transfusion-related acute lung injury': ['she became febrile to 102.6 °F (39.3 °C)', 'The patient also complained of chest pain and shortness of breath', 'A chest radiograph was obtained and was normal'], 't…	Circulatory system disease
292	A 28-year-old African American woman comes to the emergency department with intermittent and progressively worsening dizziness with near-fainting incidents for the last 3 weeks. She denies fever, weight loss, nausea, vomiting, or chest pain. Her medical history is significant for a chronic cough and intermittent skin rashes that spontaneously resolved after a few weeks. She does not smoke tobacco…	7	24	{'myocardial infarction': ['elevated lactose dehydrogenase', 'elevated total bilirubin', 'decreased haptoglobin', 'normocytic anemia', 'thrombocytopenia'], 'heart block (first-degree, second-degree, or third-degree)': ['intermittent and progressively worsening dizziness with near-fainting incidents for the last 3 weeks', 'ECG shows sinus rhythm with 2:1 atrioventricular block and left bundle bran…	Cardiovascular disease
293	A 32-year-old man comes to the emergency department because of worsening shortness of breath and a productive cough for 3 days. He sustained trauma to the right hemithorax during a fight 3 weeks ago. He had significant pain and mild shortness of breath following the incident but did not seek medical care. He does not smoke or drink alcohol. He is a construction worker. His temperature is 38.4 °C …	6	16	{'pneumothorax': ['sustained trauma to the right hemithorax during a fight 3 weeks ago', 'decreased breath sounds over the right lower lung fields', 'fractures of the right 7th and 8th ribs', 'right pleural splitting and thickening', 'a dense fluid collection in the pleural space'], 'hemothorax': ['sustained trauma to the right hemithorax during a fight 3 weeks ago', 'CT scan of the chest shows f…	Respiratory disease
294	A six-month-old male presents to the pediatrician for a well-child visit. His mother reports that the patient has just started eating solids and sleeps well throughout the night. She notes that she often puts the patient to sleep on his stomach because he seems to breathe more easily in that position. The patient's mother has noticed that the patient's breathing becomes more strained when lying o…	5	10	{'laryngomalacia': ["the patient's breathing becomes more strained when lying on his back", 'inspiratory stridor that improves while leaning forward'], 'croup': ['inspiratory stridor that improves while leaning forward', "patient's breathing becomes more strained when lying on his back"], 'epiglottitis': ["the patient's breathing becomes more strained when lying on his back", 'has inspiratory str…	Respiratory disease
295	A 5-year-old girl is brought to her pediatrician for vaccinations and a physical. She is a generally healthy child with no thumb on her right hand and a shortened and deformed left thumb. She was born at 39 weeks gestation via spontaneous vaginal delivery and is up to date on all vaccines and meeting all developmental milestones. On physical examination her vital signs are stable. On auscultation…	4	9	{'Holt-Oram syndrome': ['no thumb on her right hand and a shortened and deformed left thumb', 'a wide fixed split in the second heart sound (S2) and a medium-pitched systolic ejection murmur at the left sternal border', 'acyanotic congenital heart defect with left-to-right shunt'], 'Fanconi anemia': ['no thumb on her right hand and a shortened and deformed left thumb', 'acyanotic congenital heart…	Orthopedic disease
296	A 22-year-old male presents to the emergency department after a motor vehicle accident. The patient is conscious and communicating with hospital personnel. He is in pain and covered in bruises and scrapes. The patient was the driver in a head-on motor vehicle collision. The patient's temperature is 99.5 °F (37.5 °C), pulse is 112/min, blood pressure is 120/70 mmHg, respirations are 18/min, and ox…	5	7	{'clavicle fracture': ['0/5 strength in the right upper extremity for extension of the wrist', 'covered in bruises and scrapes'], 'humerus fracture': ['0/5 strength in the right upper extremity for extension of the wrist'], 'radius or ulna fracture': ['0/5 strength in the right upper extremity for extension of the wrist', 'radiography is ordered'], 'scaphoid fracture': ['0/5 strength in the right…	Orthopedic disease
297	A 38-year-old man presents to the physician with fever and malaise for 4 days. He has headaches and joint pain. A pruritic rash appeared on the trunk yesterday. He had blood in his ejaculate twice. His hearing has become partially impaired. There is no history of serious illnesses or the use of medications. Ten days ago, he traveled to Brazil where he spent most of the time outdoors in the evenin…	5	37	{'Zika virus': ['fever and malaise for 4 days', 'pruritic rash appeared on the trunk', 'blood in his ejaculate', 'partially impaired hearing', 'traveled to Brazil where he spent most of the time outdoors in the evenings', 'did not use any control measures for mosquito bites', 'Conjunctival suffusion', 'maculopapular rash present over the trunk and proximal extremities without the involvement of t…	Circulatory system disease
298	A 33-year-old woman comes to the physician because of a 4-month history of intermittent lower abdominal cramps associated with diarrhea, bloating, and mild nausea. During this period, she has had a 5-kg (11-lb) weight loss. She feels like she cannot fully empty her bowels. She has no history of serious illness. She has a high-fiber diet. Her father is of Ashkenazi Jewish descent. She appears well…	5	20	{'irritable bowel syndrome (IBS)': ['a 4-month history of intermittent lower abdominal cramps associated with diarrhea, bloating, and mild nausea', 'she feels like she cannot fully empty her bowels'], "Crohn's disease": ['a 4-month history of intermittent lower abdominal cramps associated with diarrhea, bloating, and mild nausea', 'a 5-kg (11-lb) weight loss', 'feels like she cannot fully empty h…	Digestive system disease
299	A 6-year-old male presents to the emergency department after falling from his scooter. The patient reports that he fell sideways off the scooter as he rounded a curve in the road, and he describes dull, aching pain along his left side where he hit the ground. The patient's parents report that he has never had any serious injury but that he has always seemed to bruise easily, especially after he s…	4	9	{'hemophilia': ['he has always seemed to bruise easily', 'Partial thromboplastin time (PTT): 56 seconds'], 'von Willebrand disease': ['he has always seemed to bruise easily', 'Partial thromboplastin time (PTT): 56 seconds'], 'platelet function disorder': ['he has always seemed to bruise easily', 'extensive bruising of the lateral left thigh', 'Bleeding time (BT): 4 minutes'], 'Factor XI deficienc…	Circulatory system disease
300	A 25-year-old man comes to the physician because of right-sided painless scrotal swelling that he noticed yesterday while taking a shower. He is currently sexually active with two female partners and uses condoms inconsistently. He immigrated to the US from Argentina 2 years ago. His immunization records are unavailable. He has smoked one pack of cigarettes daily for the last 5 years. He is 170 c…	6	15	{'testicular cancer': ['right-sided painless scrotal swelling', 'a solid mass in the right testis that is firm and nontender', 'A light held behind the scrotum does not shine through'], 'inguinal hernia': ['right-sided painless scrotal swelling', 'The mass is not reduced when the patient is in a supine position'], 'epididymitis': ['right-sided painless scrotal swelling', 'solid mass in the right …	Reproductive system disease
301	A 3-year-old boy is brought to the emergency department because of persistent fever and cough. Three days ago, he was diagnosed with pneumonia and acute otitis media. He was started on ampicillin-sulbactam and clarithromycin, but his symptoms did not improve. The mother reports that her son has been hospitalized 3 times due to pneumonia. He was first diagnosed with pneumonia at the age of 10 mont…	5	18	{'cystic fibrosis': ['he was diagnosed with pneumonia and acute otitis media', 'his symptoms did not improve', 'hospitalized 3 times due to pneumonia', 'several episodes of bilateral otitis media and recurrent respiratory tract infections', 'decreased breath sounds over both lung fields'], 'primary immunodeficiency diseases': ['hospitalized 3 times due to pneumonia', 'several episodes of bilatera…	Respiratory disease
302	A 67-year-old farmer presents to the emergency department with a chief complaint of unusual behavior. His wife states that since this morning he has experienced dryness and flushing of his skin while working outside. As the day went on, the patient found it exceedingly difficult to urinate and had to create significant abdominal pressure for a weak stream of urine to be produced. Currently, the p…	4	11	{'heat stroke': ['since this morning he has experienced dryness and flushing of his skin while working outside', 'the patient found it exceedingly difficult to urinate and had to create significant abdominal pressure for a weak stream of urine to be produced', 'Currently, the patient seems confused and responds incoherently'], 'urinary retention due to benign prostatic hyperplasia': ['the patient…	Nervous system disease
303	An 11-year-old girl is brought into the clinic by her parents, who are distraught over her behavior. They state that over the past several months she has started to act oddly, combing the hair of her toy dolls for hours without stopping and repetitively counting her steps in the house. She is often brought to tears when confronted about these behaviors. The patient has no past medical history. Wh…	5	11	{'obsessive-compulsive disorder (OCD)': ['combing the hair of her toy dolls for hours without stopping', 'repetitively counting her steps in the house', 'occasional motor tics'], "Tourette's syndrome": ['she has occasional motor tics', 'combing the hair of her toy dolls for hours without stopping and repetitively counting her steps in the house'], 'autism spectrum disorder': ['started to act oddl…	Nervous system disease
304	A 29-year-old woman comes to the physician for evaluation of a mass in the left breast that she first noticed 2 weeks ago. During this period, the mass has not increased in size and the patient has had no pain. Three months ago, she hit her left chest against the closet door, which was painful for a day. Menses occurs at regular 28-day intervals and last for 5 days with moderate flow. Her last me…	4	8	{'fibroadenoma': ['a 2.5-cm well-defined, rubbery, mobile mass that is nontender in the upper outer quadrant of the left breast', 'Physical examination shows dense breasts and there is no axillary adenopathy'], 'cyst': ['a 2.5-cm well-defined, rubbery, mobile mass that is nontender in the upper outer quadrant of the left breast', 'During this period, the mass has not increased in size and the pat…	Reproductive system disease
305	A 43-year-old man is brought to the emergency department 25 minutes after being involved in a high-speed motor vehicle collision in which he was a restrained passenger. On arrival, he has shortness of breath and is in severe pain. His pulse is 130/min, respirations are 35/min, and blood pressure is 90/40 mm Hg. Examination shows superficial abrasions and diffuse crepitus at the left shoulder leve…	5	18	{'pneumothorax': ['shortness of breath', 'The upper part of the left chest wall moves inward during inspiration', 'Breath sounds are absent on the left'], 'hemothorax': ['The upper part of the left chest wall moves inward during inspiration', 'Breath sounds are absent on the left'], 'pulmonary contusion': ['shortness of breath', 'severe pain', 'pulse is 130/min', 'respirations are 35/min', 'blood…	Respiratory disease
306	A 36-year-old woman comes to the physician because of growths around her anus that developed over the past 4 weeks. They are not painful and she does not have blood in her stool. She is sexually active with two male partners and uses condoms inconsistently. She appears healthy. Vital signs are within normal limits. Examination shows nontender, irregular, hyperkeratotic sessile lesions in the peri…	2	4	{'anal warts': ['nontender, irregular, hyperkeratotic sessile lesions in the perianal area around 4-7 mm in diameter', 'the application of a dilute solution of acetic acid turns the lesions white'], 'malignancies': ['nontender, irregular, hyperkeratotic sessile lesions in the perianal area', 'the application of a dilute solution of acetic acid turns the lesions white']}	Digestive system disease
307	A 53-year-old man is brought to the clinic by his son for the evaluation of unusual behavior. He is a shopkeeper by profession and sometimes behaves very rudely to the customers. Recently, he accused one of the customers of using black magic over his shop. He has been increasingly irritable, forgetting things, and having problems managing his finances over the past 8 months. He is also having dif…	5	19	{"Alzheimer's disease": ['he has been increasingly irritable, forgetting things, and having problems managing his finances over the past 8 months', 'he is also having difficulty finding words and recalling the names of objects during the conversation', 'on physical examination, he has problems naming objects and planning tasks', 'Mini-mental state examination (MMSE) score is 26/30'], 'vascular de…	Nervous system disease
308	A 32-year-old man of Asian descent presents with a skin rash after being started on prophylactic doses of trimethoprim/sulfamethoxazole 3 weeks earlier. He was diagnosed with acquired immunodeficiency syndrome (AIDS) 2 months ago which prompted the initiation of prophylactic antibiotics. The vital signs include: blood pressure 112/72 mm Hg, temperature 40.0 °C (104.0 °F), respiratory rate 22/min,…	3	8	{'Stevens-Johnson syndrome': ['temperature 40.0 °C (104.0 °F)', '20% total body surface area (TBSA) skin slough with scattered vesicles and erosions throughout his face and extremities', 'erosions on his lips'], 'Toxic Epidermal Necrolysis': ['20% total body surface area (TBSA) skin slough with scattered vesicles and erosions throughout his face and extremities', 'erosions on his lips but does no…	Skin disease
309	A 9-year-old girl is brought to her pediatrician by her mother for the evaluation of recent-onset seizures. She has had 2 episodes of generalized tonic-clonic seizures in the past 3 days. Each episode lasted for 1-2 minutes and aborted spontaneously. There is no history of fever, headache, altered behavior, diarrhea, vomiting, or previous seizure episodes. Past medical history is unremarkable. Ph…	3	7	{'epilepsy': ['She has had 2 episodes of generalized tonic-clonic seizures in the past 3 days', 'Each episode lasted for 1-2 minutes and aborted spontaneously'], 'neurocutaneous syndromes (like Neurofibromatosis type 1, Tuberous sclerosis)': ['Multiple flat hyperpigmented spots are present over her body, each more than 5 mm in diameter', 'Axillary freckling is present'], 'intracranial mass like a…	Nervous system disease
310	A 7-year-old boy is brought to the emergency department by his parents. They state that he has had trouble walking the past day and this morning refuses to walk at all. The child has a past medical history of asthma, which is treated with albuterol. His temperature is 102 °F (38.9 °C), blood pressure is 77/48 mmHg, pulse is 150/min, respirations are 17/min, and oxygen saturation is 98% on room ai…	5	10	{'Staphylococcus aureus': ['his temperature is 102 °F (38.9 °C)', 'MRI of the thigh and knee demonstrates edema and cortical destruction of the distal femur'], 'Streptococcus pyogenes': ['his temperature is 102 °F (38.9 °C)', 'edema and cortical destruction of the distal femur demonstrated on MRI'], 'Haemophilus influenzae': ['his temperature is 102 °F (38.9 °C)', 'MRI of the thigh and knee demon…	Orthopedic disease
311	A 32-year-old woman presents complaining of nightmares. She reports that these nightmares happen when she is asleep and also sometimes when she is awake, but she cannot come up with another description for them. The episodes have been happening for at least 3 weeks now. She states that when it happens she feels outside of her body, like she's watching myself. She also reports some chronic fatigue…	6	16	{'anxiety': ['The patient appears slightly anxious', 'chronic fatigue'], 'depression': ['these nightmares happen when she is asleep and also sometimes when she is awake', 'chronic fatigue', "feels outside of her body, like she's watching myself", 'appears slightly anxious'], 'post-traumatic stress disorder (PTSD)': ['complaining of nightmares', "feels outside of her body, like she's watching myse…	Nervous system disease
312	A 67-year-old woman comes to the emergency department 1 hour after her husband saw her faint shortly after getting out of bed from a nap. She regained consciousness within 30 seconds and was fully alert and oriented. She has had 2 similar episodes in the last 5 years, once while standing in line at the grocery store and once when getting out of bed in the morning. 24-hour Holter monitoring and ec…	7	16	{'orthostatic hypotension': ['blood pressure is 114/72 mm Hg when supine and 95/60 mm Hg while standing', 'She has had 2 similar episodes in the last 5 years, once while standing in line at the grocery store and once when getting out of bed in the morning'], 'vasovagal syncope': ['she regained consciousness within 30 seconds and was fully alert and oriented', 'She has had 2 similar episodes in th…	Circulatory system disease
313	A 56-year-old woman, gravida 3, para 3, comes to the physician because her left breast has become larger, hot, and itchy over the past 2 months. The patient felt a small lump in her left breast 1 year ago but did not seek medical attention at that time. She has hypertension and hyperlipidemia. Menarche was at the age of 11 years and menopause at the age of 46 years. Her mother died of breast canc…	5	14	{'inflammatory breast cancer': ['her left breast has become larger, hot, and itchy over the past 2 months', 'widespread erythema and edematous skin plaques over a breast mass in the left breast', 'left-sided axillary lymphadenopathy'], 'mastitis': ['her left breast has become larger, hot, and itchy over the past 2 months', 'widespread erythema and edematous skin plaques over a breast mass in the …	Reproductive system disease
314	A 6-year-old boy is brought to the physician because of inability to concentrate and difficulties completing assignments at school. His mother says that he frequently interrupts others during conversations at home and that his teachers often reprimand him for talking excessively in school. He refuses to play with the other children and often has physical altercations with his classmates. He can j…	4	16	{'Attention Deficit Hyperactivity Disorder (ADHD)': ['inability to concentrate and difficulties completing assignments at school', 'frequently interrupts others during conversations at home', 'teachers often reprimand him for talking excessively in school', 'refuses to play with the other children and often has physical altercations with his classmates'], 'Conduct Disorder': ['he frequently inter…	Nervous system disease
315	A 33-year-old woman comes to the physician because of a 4-day history of fever and neck pain that radiates to the jaw and ears. She has also noticed swelling in the front part of her throat since the onset of the pain. She reports feeling anxious and sweating profusely over the past 2 days. She has no history of major illness and takes no medication. Her temperature is 38.1 °C (100.6 °F), pulse i…	4	18	{'thyroiditis': ['4-day history of fever and neck pain that radiates to the jaw and ears', 'swelling in the front part of her throat', 'feeling anxious and sweating profusely', 'thyroid gland that is tender, firm, and enlarged', 'ESR 65 mm/h', 'Thyroid-stimulating hormone 0.063 µU/mL', '123I scan shows an enlarged thyroid gland with multiple areas of decreased uptake'], 'hyperthyroidism': ['feeli…	Endocrine disorder
316	A 4-year-old girl is brought to the physician by her mother for a follow-up examination. She has a history of recurrent asthma attacks. The mother reports that her daughter has also had mild abdominal pain for the past 2 weeks. The patient's current medications include daily inhaled fluticasone and inhaled albuterol as needed. She appears well. Her temperature is 37 °C (98.6 °F), pulse is 100/min…	5	10	{'neuroblastoma': ['mild abdominal pain for the past 2 weeks', 'a left-sided, nontender, smooth abdominal mass that does not cross the midline'], 'Wilms tumor': ['her daughter has also had mild abdominal pain for the past 2 weeks', 'Abdominal examination shows a left-sided, nontender, smooth abdominal mass that does not cross the midline'], 'hepatoblastoma': ['left-sided, nontender, smooth abdomi…	Digestive system disease
317	A 17-year-old girl is brought into the clinic by her mother who is concerned that she may be depressed. The mother states that her daughter feels unattractive and does not fit into any of the social groups at school. When talking to the patient, it is discovered that she mostly avoids the kids in school because of fear of rejection. She usually keeps to herself and says she hasn't involved hersel…	4	10	{'depression': ['feels unattractive and does not fit into any of the social groups at school', 'mostly avoids the kids in school because of fear of rejection', "usually keeps to herself and says she hasn't involved herself in any group activities since elementary school"], 'social anxiety disorder': ['she mostly avoids the kids in school because of fear of rejection', "She usually keeps to hersel…	Nervous system disease
318	A 60-year-old woman is brought to the emergency department because of altered mental status for 2 hours. She and her husband were at the grocery store when she suddenly could not remember why she was there or how she got there. She has not had any head trauma. She has a history of depression and migraines. She does not smoke and drinks a glass of wine each night with dinner. She takes fluoxetine …	7	19	{'transient ischemic attack (TIA)': ['altered mental status for 2 hours', 'suddenly could not remember why she was there or how she got there', 'fully alert and oriented to self and place but not to time', 'recalls 3/3 objects immediately and recalls 0/3 objects at 5 minutes'], 'stroke': ['altered mental status for 2 hours', 'not oriented to time', 'recalls 0/3 objects at 5 minutes'], 'delirium':…	Nervous system disease
319	A 74-year-old man returns to his physician to follow-up on laboratory studies obtained for anemia 2 weeks ago. He has no complaints. He has a 20-year history of hypertension and several years of knee osteoarthritis. He walks 2 miles a day. He does not smoke. He drinks alcohol moderately. He takes hydrochlorothiazide, losartan, and pain killers, including ibuprofen. The vital signs include: temper…	5	16	{'iron deficiency anemia': ['Hemoglobin 10 g/dL', 'Mean corpuscular volume 75 µm3', 'Serum Ferritin 5 µg/L', 'Iron 30 µg/L', 'Total iron-binding capacity 500 µg/dL'], 'anemia of chronic disease': ['several years of knee osteoarthritis', 'ESR 18 mm/hr'], 'myelodysplastic syndrome': ['Hemoglobin 10 g/dL', 'Mean corpuscular volume 75 µm3', 'Serum Ferritin 5 µg/L', 'Monoclonal protein on serum electr…	Circulatory system disease
320	A 67-year-old man presents to the emergency department with anxiety and trouble swallowing. He states that his symptoms have slowly been getting worse over the past year, and he now struggles to swallow liquids. He recently recovered from the flu. Review of systems is notable only for recent weight loss. The patient has a 33 pack-year smoking history and is a former alcoholic. Physical exam is no…	5	21	{'oropharyngeal dysphagia': ['trouble swallowing', 'struggles to swallow liquids', 'recent weight loss'], 'esophageal stricture': ['trouble swallowing', 'symptoms have slowly been getting worse over the past year', 'struggles to swallow liquids', 'recent weight loss'], 'esophageal carcinoma': ['trouble swallowing', 'symptoms have slowly been getting worse over the past year', 'struggles to swallo…	Digestive system disease
321	An 81-year-old man is brought in by his neighbor with altered mental status. The patient's neighbor is unsure exactly how long he was alone, but estimates that it was at least 3 days. The neighbor says that the patient usually has his daughter at home to look after him but she had to go into the hospital recently. The patient is unable to provide any useful history. Past medical history is signif…	4	12	{'pre-renal azotemia': ['His mucus membranes are dry and he has tenting of the skin', 'BUN 40 mg/dL', 'Creatinine 1.4 mg/dL'], 'intrinsic renal disease': ['His mucus membranes are dry and he has tenting of the skin', 'BUN 40 mg/dL', 'Creatinine 1.4 mg/dL'], 'post-renal obstruction': ['His mucus membranes are dry and he has tenting of the skin', 'BUN 40 mg/dL Creatinine 1.4 mg/dL'], 'Dehydration':…	Digestive system disease
322	A 71-year-old woman comes to the physician because of progressive shortness of breath and swollen legs for 4 weeks. She has tried sleeping in a raised position using 2 pillows but still wakes up occasionally from a choking sensation. She returned from a safari tour in Tanzania 3 months ago. She has type 2 diabetes mellitus, arterial hypertension, and gastroesophageal reflux disease. Her sister ha…	6	25	{'congestive heart failure (CHF)': ['progressive shortness of breath and swollen legs for 4 weeks', 'sleeping in a raised position using 2 pillows but still wakes up occasionally from a choking sensation', 'pitting edema below the knees and jugular venous distention', 'Crackles are heard at both lung bases', 'ECG shows sinus rhythm and low-voltage QRS complexes', 'Echocardiography shows symmetric…	Respiratory disease
323	A 26-year-old woman comes to the physician because of a progressive swelling in her mouth that she first noticed 5 years ago. Initially, the swelling was asymptomatic but has now caused some difficulty while chewing food for the past month. She has no pain. She has not undergone any dental procedures in the past 5 years. She has bronchial asthma. Her only medication is an albuterol inhaler. She a…	4	8	{'benign salivary gland tumor': ['a progressive swelling in her mouth that she first noticed 5 years ago', 'a 1.5-cm smooth, unilobular, bony hard, nontender mass in the midline of the hard palate'], 'oral cancer': ['a progressive swelling in her mouth that she first noticed 5 years ago', 'a 1.5-cm smooth, unilobular, bony hard, nontender mass in the midline of the hard palate'], 'fibroma': ['a p…	Digestive system disease
324	A 27-year-old man comes to the physician because of multiple, dry, scaly lesions on his elbows. The lesions appeared 4 months ago and have progressively increased in size. They are itchy and bleed when he scratches them. There is no associated pain or discharge. He was diagnosed with HIV infection 6 years ago. He has smoked a pack of cigarettes daily for the past 10 years. Current medications inc…	5	14	{'psoriasis': ['multiple, dry, scaly lesions on his elbows', 'lesions are itchy and bleed when he scratches them'], 'lichen planus': ['multiple, dry, scaly lesions on his elbows', 'itchy and bleed when he scratches them'], 'atopic dermatitis': ['multiple, dry, scaly lesions on his elbows', 'itchy and bleed when he scratches them'], "Kaposi's sarcoma": ['multiple, dry, scaly lesions on his elbows'…	Skin disease
325	A 22-year-old man presents to the emergency department with abdominal pain. The patient states that he has had right lower quadrant abdominal pain for 'a while now'. The pain comes and goes, and today it is particularly painful. The patient is a college student studying philosophy. He drinks alcohol occasionally and is currently sexually active. He states that sometimes he feels anxious about sch…	7	17	{'appendicitis': ['right lower quadrant abdominal pain', 'pain comes and goes'], 'inflammatory bowel disease (IBD)': ['right lower quadrant abdominal pain', 'bloody diarrhea', 'diffuse tenderness', 'a fecal occult blood test is positive'], 'irritable bowel syndrome (IBD)': ['Review of systems is positive for bloody diarrhea', 'A fecal occult blood test is positive'], 'ischemic colitis': ['Review …	Digestive system disease
326	A 50-year-old woman, gravida 5, para 5, comes to the physician for the evaluation of decreased sexual desire for approximately 6 months. She has been sexually active with her husband but reports that she has no desire in having sexual intercourse anymore. She states that she feels guilty and is worried about losing her husband if this problem goes on for a longer period of time. She also reports …	7	14	{'depression': ['she has problems going to sleep and wakes up often, and is tired throughout the day', 'she feels guilty and is worried about losing her husband if this problem goes on for a longer period of time'], 'anxiety': ['she has problems going to sleep and wakes up often', 'is tired throughout the day'], 'hormonal imbalance': ['she has no desire in having sexual intercourse anymore', 'One…	Endocrine disorder
327	A 51-year-old woman presents the following significant and unintentional weight loss. She denies any personal history of blood clots in her past, but she says that her mother has also had to be treated for pulmonary embolism in the recent past. She also mentions that she had been struggling with her weight, so she was initially content with losing the weight, but her daughter convinced her to com…	4	14	{'chronic diseases': ['significant and unintentional weight loss', 'elevated leukocyte count to 128,000/mm3', 'elevated lactate dehydrogenase (LDH)', 'elevated uric acid', 'elevated B-12 levels', 'BCR-ABL translocation is present, as evidenced by the Philadelphia chromosome'], 'malignancies': ['significant and unintentional weight loss', 'leukocyte count is elevated to 128,000/mm3', 'elevated lac…	Endocrine disorder
328	An 8-year-old girl is brought into your clinic with a 5 day history of decreased oral intake, body aches and lymphadenopathy. She has no significant medical history. Upon further questioning you find that the patient frequently plays outside, where she enjoys chasing the neighborhood cats and dogs. She has had no recent sick contacts or travel to foreign countries. The patients vital signs are: t…	5	14	{'bacterial lymphadenitis': ['a 5 day history of decreased oral intake, body aches and lymphadenopathy', 'a 1-cm erythematous and tender lymph node in the right posterior cervical area', 'a nearly healed scratch in the right occipital region'], 'viral lymphadenitis': ['5 day history of decreased oral intake, body aches and lymphadenopathy', '1-cm erythematous and tender lymph node in the right po…	Skin disease
329	A 72-year-old man presents to the physician with severe lower back pain and fatigue for 3 months. The pain increases with activity. He has no history of a serious illness. He takes ibuprofen for pain relief. He does not smoke. The blood pressure is 105/65 mm Hg, the pulse is 86/min, the respirations are 16/min, and the temperature is 36.7 °C (98.1 °F). The conjunctivae are pale. Palpation over th…	4	16	{'multiple myeloma': ['severe lower back pain and fatigue for 3 months', 'palpation over the 1st lumbar vertebra shows tenderness', 'Hemoglobin 9 g/dL', 'Serum Calcium 11.5 mg/dL', 'Creatinine 2.5 mg/dL', 'low-density lesion in the 1st lumbar vertebra and several similar lesions in the pelvic bones'], 'metastatic cancer ( prostate cancer, lung cancer, or breast cancer)': ['severe lower back pain …	Endocrine disorder
330	Four days after being admitted to the intensive care unit for acute substernal chest pain and dyspnea, an 80-year-old man is evaluated for hypotension. Coronary angiography on admission showed an occlusion in the left anterior descending artery, and a drug-eluting stent was placed successfully. The patient has a history of hypertension and type 2 diabetes mellitus. Current medications include asp…	4	13	{'cardiogenic shock due to a possible myocardial infarction': ['pulse is 112/min, respirations are 21/min, and blood pressure is 72/50 mm Hg', 'a new harsh, holosystolic murmur heard best at the left sternal border', 'jugular venous distention and a right parasternal heave', 'pitting edema extends up to the knees bilaterally', 'An ECG shows Q waves in the inferior leads'], 'ventricular septal def…	Cardiovascular disease
331	An 11-year-old girl presents with a 1-day history of frothy brown urine. She has no significant medical history and takes no medications. She reports that several of her classmates have been sick, and she notes that she had a very sore throat with a fever approx. 2 weeks ago. Her blood pressure is 146/94 mm Hg, heart rate is 74/min, and respiratory rate is 14/min. Laboratory analysis reveals elev…	6	24	{'Poststreptococcal glomerulonephritis (PSGN)': ['1-day history of frothy brown urine', 'very sore throat with a fever approx. 2 weeks ago', 'blood pressure is 146/94 mm Hg', 'elevated serum creatinine', 'hematuria with RBC casts', 'elevated urine protein without frank proteinuria'], "IgA nephropathy (Berger's disease)": ['1-day history of frothy brown urine', 'very sore throat with a fever appro…	Circulatory system disease
332	A 42-year-old man is brought to the emergency department after having a seizure. His wife states that the patient has been struggling with alcohol abuse and has recently decided to 'quit once and for all'. Physical exam is notable for a malnourished patient responsive to verbal stimuli. He has moderate extremity weakness, occasional palpitations, and brisk deep tendon reflexes (DTRs). EKG demonst…	5	19	{'alcohol withdrawal': ['having a seizure', 'struggling with alcohol abuse and has recently decided to quit once and for all', 'moderate extremity weakness', 'occasional palpitations', 'brisk deep tendon reflexes (DTRs)'], 'electrolyte abnormalities (such as magnesium or potassium deficiency)': ['moderate extremity weakness', 'occasional palpitations', 'brisk deep tendon reflexes (DTRs)', 'prolon…	Nervous system disease
333	A 67-year-old man comes to the emergency department because of decreased vision and black spots in front of his left eye for the past 24 hours. He states that it feels as if 'a curtain is hanging over his eye.' He sees flashes of light intermittently. He has no pain or diplopia. He underwent cataract surgery on the left eye 2 weeks ago. He has hypertension and type 2 diabetes mellitus. His sister…	4	14	{'retinal detachment': ['decreased vision and black spots in front of his left eye', "it feels as if 'a curtain is hanging over his eye.'", 'sees flashes of light intermittently', 'ability to count fingers at 3 feet in the left eye', 'nasal and inferior defects on the left side'], 'vitreous detachment': ['decreased vision and black spots in front of his left eye', "'a curtain is hanging over his …	Nervous system disease
334	A 39-year-old woman comes to the physician because of recurrent episodes of severe pain over her neck, back, and shoulders for the past year. The pain worsens with exercise and lack of sleep. Use of over-the-counter analgesics have not resolved her symptoms. She also has stiffness of the shoulders and knees and tingling in her upper extremities that is worse in the morning. She takes escitalopram…	5	21	{'fibromyalgia': ['recurrent episodes of severe pain over her neck, back, and shoulders for the past year', 'the pain worsens with exercise and lack of sleep', 'stiffness of the shoulders and knees and tingling in her upper extremities that is worse in the morning', 'marked tenderness over the posterior neck, bilateral mid trapezius, and medial aspect of the left knee', 'normal muscle strength', …	Orthopedic disease
335	A 65-year-old man comes to the emergency department because of sudden, worsening pain in his right calf and foot that started 30 minutes ago. He also has a tingling sensation and weakness in his right leg. He has had no similar episodes, recent trauma, or claudication. He has type 2 diabetes mellitus and was diagnosed with hypertension 20 years ago. His sister has systemic sclerosis. He works as …	5	13	{'acute arterial occlusion': ['sudden, worsening pain in his right calf and foot that started 30 minutes ago', 'right leg is pale and cool to touch', 'Pedal pulses are absent on the right'], 'deep vein thrombosis (DVT)': ['sudden, worsening pain in his right calf and foot that started 30 minutes ago', 'right leg is pale and cool to touch', 'Pedal pulses are absent on the right'], 'peripheral arte…	Circulatory system disease
336	A 9-year-old boy is brought to the physician for a well-child examination. His mother says his teachers report him being easily distracted, lagging behind his classmates in most of the subjects, and frequently falling asleep during class. She says that her son has complained of leg pain on multiple occasions. He is at the 45th percentile for height and 35th percentile for weight. Vital signs are …	5	14	{'narcolepsy': ['his teachers report him being easily distracted', 'frequently falling asleep during class'], 'sleep apnea': ['frequently falling asleep during class', 'ptosis and a high-arched palate'], 'Attention Deficit Hyperactivity Disorder (ADHD)': ['his teachers report him being easily distracted', 'frequently falling asleep during class'], 'a neuromuscular disorder': ['ptosis', 'high-arch…	Nervous system disease
337	An 8-year-old girl is brought to the emergency department by her parents because she complained of very fast heartbeats. The patient has previously been healthy without any childhood illnesses and has not needed to visit a physician in the past 2 years. On examination, the heart rate is 198/min. Further examination by the physician reveals a grade III holosystolic murmur over the anterior chest w…	5	11	{'supraventricular tachycardia (SVT)': ['complained of very fast heartbeats', 'heart rate is 198/min', 'shows a short P-R interval with a slow upstroke of the QRS complex'], 'atrial fibrillation': ['very fast heartbeats', 'heart rate is 198/min'], 'atrial flutter': ['very fast heartbeats', 'heart rate is 198/min'], 'ventricular tachycardia': ['heart rate is 198/min', 'ECG shows a short P-R interv…	Cardiovascular disease
338	A 32-year-old woman presents to a psychiatrist to discuss a recent event in her life. At a social function 2 days back, she met a man who introduced himself as having worked with her at another private company 3 years ago. However, she did not recognize him. She also says that she does not remember working at any such company at any time during her life. However, the patient's husband says that s…	5	10	{'Major Depressive Disorder with Psychotic features': ['her mood frequently has been low', 'How is it possible? I am really not able to recall any memories of having worked at any such company'], 'Dissociative Amnesia': ['she did not recognize him', 'she does not remember working at any such company at any time during her life'], 'Conversion Disorder': ['she did not recognize him', 'she does not …	Nervous system disease
339	A 22-year-old man comes to the emergency department for pain and swelling of his left knee one day after injuring it while playing soccer. While sprinting on the field, he slipped as he attempted to kick the ball and landed on the anterior aspect of his knee. He underwent an appendectomy at the age of 16 years. His vitals signs are within normal limits. Examination shows a swollen and tender left…	5	15	{'ligament tear': ['The left tibia is displaced posteriorly when force is applied to the proximal tibia after flexing the knee', 'An x-ray of the left knee joint shows an avulsion fracture of the tibial condyle'], 'meniscus injury': ['Examination shows a swollen and tender left knee; range of motion is limited by pain', 'The left tibia is displaced posteriorly when force is applied to the proxima…	Orthopedic disease
340	A 32-year-old man presents with a 2-month history of increasing lethargy, frequent upper respiratory tract infections, and easy bruising. Past medical history is unremarkable. The patient reports a 14-pack-year smoking history and says he drinks alcohol socially. No significant family history. His vital signs include: temperature 36.8 °C (98.2 °F), blood pressure 132/91 mm Hg and pulse 95/min. Ph…	4	26	{'aplastic anemia': ['increasing lethargy', 'frequent upper respiratory tract infections', 'easy bruising', 'Hemoglobin 8.2 g/dL', 'Leukocyte count 2,200/mm3', 'Platelet count 88,000/mm3', 'Reticulocyte count 0.5%', 'bone marrow biopsy demonstrates hypocellularity with no abnormal cell population'], 'myelodysplastic syndrome': ['increasing lethargy', 'frequent upper respiratory tract infections',…	Circulatory system disease
341	A 56-year-old woman is brought to the emergency department by her husband because of slurred speech and left facial droop for the past 30 minutes. During this period, she has also had numbness on the left side of her face. She has never had such an episode before. She has hypertension, hypercholesterolemia, and type 2 diabetes mellitus. Her father died of lung cancer 1 week ago. The patient has s…	4	13	{'ischemic stroke': ['slurred speech and left facial droop for the past 30 minutes', 'numbness on the left side of her face', 'right-sided carotid bruit', 'presenting symptoms resolve'], 'transient ischemic attack (TIA)': ['slurred speech and left facial droop for the past 30 minutes', 'numbness on the left side of her face', 'On the way back from the CT scan, her presenting symptoms resolve'], '…	Nervous system disease
342	A 49-year-old woman is brought to the emergency department by her daughter because of increasing arthralgia, headache, and somnolence for the past week. She has a history of systemic lupus erythematosus without vital organ involvement. She last received low-dose glucocorticoids 2 months ago. Her temperature is 38.6 °C (101.5 °F), pulse is 80/min, respirations are 21/min, and blood pressure is 129…	5	25	{'systemic lupus erythematosus (SLE) flare': ['increasing arthralgia, headache, and somnolence', 'scleral icterus and ecchymoses over the trunk and legs', 'Hemoglobin 8.7 g/dL', 'Platelet count 25,000/mm3', 'Serum Bilirubin Total 4.9 mg/dL', 'numerous fragmented red blood cells', 'hematuria and proteinuria'], 'disseminated intravascular coagulation (DIC)': ['Platelet count 25,000/mm3', 'Prothromb…	Circulatory system disease
343	A 3-year-old boy is brought to the physician by his parents for the evaluation of easy bruising for several months. Minor trauma also causes scratches that bleed. Two months ago, a fall from his bed caused a large forehead hematoma and a left elbow laceration. He sometimes does not eat because of pain while chewing. Vital signs are within normal limits. Examination shows that the skin can be stre…	4	12	{'hemophilia': ['easy bruising for several months', 'Minor trauma also causes scratches that bleed', 'a fall from his bed caused a large forehead hematoma and a left elbow laceration'], 'von Willebrand disease': ['easy bruising for several months', 'Minor trauma also causes scratches that bleed'], 'Ehlers-Danlos syndrome': ['easy bruising for several months', 'Minor trauma also causes scratches t…	Circulatory system disease
344	A 4-year-old boy is brought to the emergency department for evaluation of a fever for 1 day. The mother reports that he has had severe pain in his lower extremities and difficulty eating since yesterday. He has not had a cough, nausea, or vomiting. He was born at term and has been healthy. His immunizations are up-to-date. He appears irritable. His temperature is 38.5 °C (101.3 °F). Examination s…	4	11	{'measles (rubeola)': ['several flesh-colored, tender papules over the trunk, knees, palms, and soles', 'multiple 2-mm, reddish macules on the hard palate'], 'chickenpox (varicella)': ['several flesh-colored, tender papules over the trunk, knees, palms, and soles', 'multiple 2-mm, reddish macules on the hard palate'], 'hand-foot-mouth disease (HFMD, caused by coxsackie A virus)': ['severe pain in…	Skin disease
345	A 65-year-old man comes to the physician because of a 6-month history of muscle weakness. During this period, the patient has had low energy, intermittent nosebleeds, and a 5-kg (11-lb) weight loss. He also reports progressive hearing and vision problems. He has a history of pins-and-needles sensation, numbness, and pain in his feet. Vital signs are within normal limits. Physical examination show…	5	30	{'lymphoma': ['nontender lympadenopathy in the groins, axillae, and neck', 'a palpable liver tip 2-3 cm below the right costal margin'], 'multiple myeloma': ['a 6-month history of muscle weakness', 'low energy', 'intermittent nosebleeds', 'a 5-kg (11-lb) weight loss', 'progressive hearing and vision problems', 'pins-and-needles sensation, numbness, and pain in his feet', 'Hemoglobin 8.8 g/dL', 'P…	Circulatory system disease
346	A previously healthy 6-week-old infant is brought to the emergency department because of fever, fatigue, and dry cough for one day. She has been feeding poorly and had difficulty latching on to breastfeed since yesterday. She has had nasal congestion. The mother reports that her daughter has not been going through as many diapers as usual. She was born by uncomplicated vaginal delivery at 42 week…	4	29	{'Respiratory Syncytial Virus (RSV)': ['fever, fatigue, and dry cough for one day', 'feeding poorly and had difficulty latching on to breastfeed since yesterday', 'nasal congestion', 'not been going through as many diapers as usual', 'temperature is 38.2 °C (100.7 °F) and respirations are 64/min', 'pulse oximetry on room air shows an oxygen saturation of 92%', 'ill-appearing infant with a cough a…	Respiratory disease
347	A 3-year-old boy is brought to the physician by his parents for a well-child examination. The boy was born at term via vaginal delivery and has been healthy except for impaired vision due to severe short-sightedness. He is at the 97th percentile for height and 25th percentile for weight. Oral examination shows a high-arched palate. He has abnormally long, slender fingers and toes, and his finger …	3	14	{'Marfan syndrome': ['he is at the 97th percentile for height', 'abnormally long, slender fingers and toes', 'his finger joints are hyperflexible', 'thumbs protrude beyond the ulnar border of the hand', 'lens subluxation in the superotemporal direction bilaterally'], 'Ehlers-Danlos syndrome': ['he has abnormally long, slender fingers and toes', 'his finger joints are hyperflexible', 'Oral examina…	Orthopedic disease
348	A 73-year-old woman is brought to the physician by her son because of increasing forgetfulness over the past 2 years. Initially, she used to misplace keys and forget her dog's name or her phone number. Now, she often forgets about what she has seen on television or read about the day before. She used to go for a walk every morning but stopped one month ago after she became lost on her way back ho…	6	30	{'normal aging': ["Initially, she used to misplace keys and forget her dog's name or her phone number", 'Now, she often forgets about what she has seen on television or read about the day before'], 'mild cognitive impairment': ['increasing forgetfulness over the past 2 years', 'short- and long-term memory deficits', 'frequently interrupted as she thinks of words to frame her sentences', 'makes mu…	Nervous system disease
349	A 5-year-old is brought into your office by his mother. His mother states that he is having 10-20 episodes per day where he stops responding to his mother and is found staring out of the window. During these periods, he blinks more frequently than normal, but returns to his normal self afterwards. These episodes last 30 to 60 seconds. His mother states that all of his milestones have been normal …	4	10	{'absence (petit mal) seizures': ['he is having 10-20 episodes per day where he stops responding to his mother and is found staring out of the window', 'During these periods, he blinks more frequently than normal, but returns to his normal self afterwards', 'his EEG shows three-per-second spike and wave discharge'], 'complex partial seizures': ['he stops responding to his mother and is found star…	Nervous system disease
350	A 67-year-old man presents to his primary care physician for fatigue. This has persisted for the past several months and has been steadily worsening. The patient has a past medical history of hypertension and diabetes; however, he is not currently taking any medications and does not frequently visit his physician. The patient has lost 20 pounds since his last visit. His laboratory values are show…	6	23	{'chronic disease/anemia of chronic disease': ['fatigue', 'weight loss of 20 pounds', 'Hemoglobin: 9 g/dL', 'Hematocrit: 29%'], 'nutritional deficiencies (such as iron, vitamin B12, or folate deficiency)': ['fatigue', 'weight loss of 20 pounds', 'Hemoglobin: 9 g/dL', 'Hematocrit: 29%'], 'hemolysis': ['fatigue', 'weight loss of 20 pounds'], 'bleeding': ['fatigue', 'lost 20 pounds since his last vi…	Digestive system disease
351	A 24-year-old woman comes to the physician because of progressively worsening joint pain. She has had diffuse, aching pain in her knees, shoulders, and hands bilaterally for the past few months, but the pain has become much more severe in the past few weeks. She also reports night sweats and generalized malaise. On physical examination, radial and pedal pulses are weak. There are erythematous nod…	5	27	{'rheumatoid arthritis': ['progressively worsening joint pain', 'diffuse, aching pain in her knees, shoulders, and hands bilaterally', 'erythematous nodules over the legs', 'Erythrocyte sedimentation rate 94 mm/h', 'Serum C-reactive protein 40 mg/dL'], 'systemic lupus erythematosus': ['progressively worsening joint pain', 'diffuse, aching pain in her knees, shoulders, and hands bilaterally', 'nig…	Orthopedic disease
352	A 19-year-old college student is brought to the emergency department with persistent vomiting overnight. He spent all day drinking beer yesterday at a college party according to his friends. He appears to be in shock and when asked about vomiting, he says that he vomited up blood about an hour ago. At the hospital, his vomit contains streaks of blood. His temperature is 37 °C (98.6 °F), respirati…	4	13	{'gastric ulcer': ['he vomited up blood about an hour ago', 'his vomit contains streaks of blood'], 'Mallory-Weiss tear': ['persistent vomiting overnight', 'vomited up blood about an hour ago', 'vomit contains streaks of blood', 'longitudinal mucosal tear in the distal esophagus'], 'Boerhaave syndrome': ['persistent vomiting overnight', 'vomited up blood about an hour ago', 'vomit contains streak…	Digestive system disease
353	A 17-year-old boy is brought to the physician by his mother because of increasingly withdrawn behavior for the last two years. His mother reports that in the last 2-3 years of high school, her son has spent most of his time in his room playing video games. He does not have any friends and has never had a girlfriend. He usually refuses to attend family dinner and avoids contact with his siblings. …	5	27	{'Major Depressive Disorder': ['increasingly withdrawn behavior for the last two years', 'prefers being on his own', 'appears indifferent when his mother starts crying', 'affect is flattened'], 'Social Anxiety Disorder': ['increasingly withdrawn behavior for the last two years', 'does not have any friends and has never had a girlfriend', 'usually refuses to attend family dinner and avoids contact…	Nervous system disease
354	A 38-year-old woman is brought to the emergency department because of 3 1-hour episodes of severe, sharp, penetrating abdominal pain in the right upper quadrant. During these episodes, she had nausea and vomiting. She has no diarrhea, dysuria, or hematuria and is asymptomatic between episodes. She has hypertension and hyperlipidemia. Seven years ago, she underwent resection of the terminal ileum …	4	28	{'biliary colic': ['3 1-hour episodes of severe, sharp, penetrating abdominal pain in the right upper quadrant', 'nausea and vomiting', 'abdominal ultrasonography shows gallbladder with multiple gallstones'], 'acute cholecystitis': ['3 1-hour episodes of severe, sharp, penetrating abdominal pain in the right upper quadrant', 'nausea and vomiting', 'tenderness to palpation of the right upper quadr…	Digestive system disease
355	A 93-year-old woman is brought to the physician because of a purple area on her right arm that has been growing for one month. She has not had any pain or itching of the area. She has hyperlipidemia, a history of basal cell carcinoma treated with Mohs surgery 2 years ago, and a history of invasive ductal carcinoma of the right breast treated with radical mastectomy 57 years ago. She has had chron…	6	9	{'cellulitis': ['extensive edema of the right arm', 'three coalescing, 0.5-1.0 cm heterogeneous, purple-colored plaques with associated ulceration'], 'Kaposi sarcoma': ['three coalescing, 0.5-1.0 cm heterogeneous, purple-colored plaques with associated ulceration', 'extensive edema of the right arm'], 'melanoma': ['three coalescing, 0.5-1.0 cm heterogeneous, purple-colored plaques with associated…	Skin disease
356	A 58-year-old woman presents to the clinic with an abnormal sensation on the left side of her body that has been present for the past several months. At first, the area seemed numb and she recalls touching a hot stove and accidentally burning herself but not feeling the heat. Now she is suffering from a constant, uncomfortable burning pain on her left side for the past week. The pain gets worse w…	4	21	{'central post-stroke pain syndrome (CPSP)': ['an abnormal sensation on the left side of her body that has been present for the past several months', 'a constant, uncomfortable burning pain on her left side for the past week', 'The pain gets worse when someone even lightly touches that side', 'Last month she had a stroke but she cannot recall any details from the event', 'Hyperesthesia is noted i…	Nervous system disease
357	A 7-year-old boy is brought to the physician by his parents because of a 4.5-kg (10-lb) weight loss during the last 3 months. During this period, he has complained of abdominal pain and fullness, and his parents feel that he has been eating less. His parents also report that his urine has appeared pink for several weeks. He has been performing poorly in school lately, with reports from teachers t…	4	16	{'gastrointestinal disorders': ['a 4.5-kg (10-lb) weight loss during the last 3 months', 'complained of abdominal pain and fullness', 'eating less', 'palpable abdominal mass', 'abdominal tenderness in the left upper quadrant'], 'renal disorders including nephrotic syndrome and glomerulonephritis': ['his urine has appeared pink for several weeks', 'left costovertebral angle tenderness'], "malignan…	Digestive system disease
358	A 30-year-old African American woman comes to the physician because of fatigue and muscle weakness for the past 5 weeks. During this period, she has had recurrent headaches and palpitations. She has hypertension and major depressive disorder. She works as a nurse at a local hospital. She has smoked about 6-8 cigarettes daily for the past 10 years and drinks 1-2 glasses of wine on weekends. Curren…	5	19	{'hyperaldosteronism': ['fatigue and muscle weakness for the past 5 weeks', 'recurrent headaches and palpitations', 'hypertension', 'Serum Na+ 146 mEq/L', 'K+ 3.0 mEq/L'], "Cushing's syndrome": ['fatigue and muscle weakness for the past 5 weeks', 'recurrent headaches and palpitations', 'hypertension', 'major depressive disorder', 'dry skin', 'Serum Na+ 146 mEq/L', 'K+ 3.0 mEq/L', 'HCO3- 30 mEq/L'…	Endocrine disorder
359	A 55-year-old man is brought to the emergency department by his wife after falling down. About 90 minutes ago, they were standing in their kitchen making lunch and chatting when he suddenly complained that he could not see as well, felt weak, and was getting dizzy. He began to lean to 1 side, and he eventually fell to the ground. He did not hit his head. In the emergency department, he is swaying…	4	14	{'stroke (either ischemic or hemorrhagic)': ['he suddenly complained that he could not see as well, felt weak, and was getting dizzy', 'horizontal nystagmus', '3/5 strength in the right arm', 'ataxia of the right arm', 'absent pinprick sensation in the left arm and left leg'], 'a brain tumor': ['horizontal nystagmus', '3/5 strength in the right arm', 'ataxia of the right arm', 'absent pinprick se…	Nervous system disease
360	A 5-year-old girl is brought to the physician because her mother has found her to be inattentive at home and has received multiple complaints from her teachers at school. She does not complete her assignments and does not listen to her teachers' instructions. She refuses to talk to her parents or peers. Her mother says, She ignores everything I say to her! She prefers playing alone, and her mothe…	5	11	{'ADHD': ['her mother has found her to be inattentive at home', 'has received multiple complaints from her teachers at school', "She does not complete her assignments and does not listen to her teachers' instructions"], 'Autism Spectrum Disorder (ASD)': ['She prefers playing alone, and her mother reports that she likes playing with 5 red toy cars, repeatedly arranging them in a straight line', 'S…	Nervous system disease
361	A 28-year-old woman presents with continuous feelings of sadness and rejection. She says that over the past couple of weeks, she has been unable to concentrate on her job and has missed several days of work. She also has no interest in any activity and typically rejects invitations to go out with friends. She has no interest in food or playing with her dog. Her husband is concerned about this cha…	6	31	{'major depressive disorder': ['continuous feelings of sadness and rejection', 'unable to concentrate on her job and has missed several days of work', 'no interest in any activity and typically rejects invitations to go out with friends', 'no interest in food or playing with her dog', 'all she wants to do is lie in bed all day'], 'bipolar disorder': ['continuous feelings of sadness and rejection'…	Nervous system disease
362	A 24-year-old woman comes to the physician because she feels sad and has had frequent, brief episodes of crying for the last month. During this period, she sleeps in every morning and spends most of her time in bed playing video games or reading. She has not been spending time with friends but still attends a weekly book club and continues to plan her annual family reunion. She stopped going to t…	5	18	{'major depressive disorder': ['she feels sad and has had frequent, brief episodes of crying for the last month', 'she sleeps in every morning and spends most of her time in bed playing video games or reading', 'She has not been spending time with friends', 'She stopped going to the gym, eats more, and has gained 4 kg (8.8 lb) over the past 4 weeks', 'Her mood is depressed'], 'dysthymic disorder'…	Nervous system disease
363	A 9-year-old girl is brought to the emergency department with a headache and double vision 1 hour after being hit on the head while playing with a friend. Her friend's elbow struck her head, just above her left ear. She did not lose consciousness, but her mother reports that she was confused for 20 minutes after the incident and did not recall being hit. She appears healthy. She is alert and orie…	4	8	{'concussion': ['she was confused for 20 minutes after the incident and did not recall being hit', 'headache and double vision 1 hour after being hit on the head'], 'intracranial hemorrhage': ['headache and double vision 1 hour after being hit on the head', 'confused for 20 minutes after the incident and did not recall being hit'], 'skull fracture': ['mild tenderness to palpation over the left te…	Nervous system disease
364	A 36-year-old woman comes to the physician because she has not had her menstrual period for the past 4 months. During this period, she has had frequent headaches, difficulty sleeping, and increased sweating. She has not had any weight changes. Over the past year, menses occurred at irregular 30- to 45-day intervals with light flow. The patient underwent two successful cesarean sections at the age…	5	21	{'polycystic ovary syndrome (PCOS)': ['menses occurred at irregular 30- to 45-day intervals with light flow'], 'primary ovarian insufficiency (POI)': ['she has not had her menstrual period for the past 4 months', 'menses occurred at irregular 30- to 45-day intervals with light flow', 'Estradiol 8 pg/mL (mid-follicular phase: N=27-123 pg/mL)', 'Follicle-stimulating hormone 200 mIU/mL', 'Luteinizin…	Endocrine disorder
365	A 27-year-old G2P0A2 woman comes to the office complaining of light vaginal spotting. She received a suction curettage 2 weeks ago for an empty gestational sac. Pathology reports showed hyperplastic and hydropic trophoblastic villi, but no fetal tissue. The patient denies fever, abdominal pain, dysuria, dyspareunia, or abnormal vaginal discharge. She has no chronic medical conditions. Her periods…	5	12	{'ectopic pregnancy': ['One year ago, she had an ectopic pregnancy that was treated with methotrexate', 'A pelvic examination reveals a non-tender, 6-week-sized uterus and bilateral adnexal masses'], 'ovarian cysts': ['A pelvic ultrasound shows bilaterally enlarged ovaries with multiple thin-walled cysts between 2-3 cm in size', 'bilateral adnexal masses'], 'benign ovarian tumors': ['bilaterally …	Reproductive system disease
366	An 18-month-old boy presents to the emergency department for malaise. The boy's parents report worsening fatigue for 3 days with associated irritability and anorexia. The patient's newborn screening revealed a point mutation in the beta-globin gene but the patient has otherwise been healthy since birth. On physical exam, his temperature is 102.4 °F (39.1 °C), blood pressure is 78/42 mmHg, pulse i…	3	12	{'Streptococcus pneumoniae infection': ['Fever of 102.4 °F (39.1 °C)', 'Leukocyte count of 19,300/mm^3 with normal differential', 'Fatigue, irritability, and anorexia', 'Hemoglobin of 7.8 g/dL and hematocrit of 21% indicating possible anemia'], 'Haemophilus influenzae infection': ['Fever of 102.4 °F (39.1 °C)', 'Leukocyte count of 19,300/mm^3 with normal differential', 'Fatigue, irritability, and…	Respiratory disease
367	A 35-year-old G3P2 woman currently 39 weeks pregnant presents to the emergency department with painful vaginal bleeding shortly after a motor vehicle accident in which she was a passenger. She had her seat belt on and reports that the airbag deployed immediately upon her car's impact against a tree. She admits that she actively smokes cigarettes. Her prenatal workup is unremarkable. Her previous …	4	12	{'placental abruption': ['painful vaginal bleeding shortly after a motor vehicle accident', 'uterus is tender and firm', 'blood pressure is 90/60 mmHg', 'pulse is 130/min'], 'uterine rupture': ['painful vaginal bleeding shortly after a motor vehicle accident', 'uterus is tender and firm', 'blood pressure is 90/60 mmHg', 'pulse is 130/min'], 'traumatic injury to the uterus or vagina': ['painful va…	Reproductive system disease
368	A 58-year-old woman comes to the physician because of a 2-year history of progressively worsening pain in her knees and fingers. The knee pain is worse when she walks for longer than 30 minutes. When she wakes up in the morning, her fingers and knees are stiff for about 15 minutes. She cannot recall any trauma to the joints. She was treated with amoxicillin following a tick bite 2 years ago. She …	5	15	{'osteoarthritis': ['a 2-year history of progressively worsening pain in her knees and fingers', 'The knee pain is worse when she walks for longer than 30 minutes', 'When she wakes up in the morning, her fingers and knees are stiff for about 15 minutes', 'Range of motion of both knees is limited; there is palpable crepitus', 'Complete flexion and extension elicit pain', 'Tender nodules are presen…	Orthopedic disease
369	A previously healthy 21-year-old man comes to the physician for the evaluation of lethargy, headache, and nausea for 2 months. His headache is holocephalic and most severe upon waking up. He is concerned about losing his spot on next season's college track team, given a recent decline in his performance during winter training. He recently moved into a new house with friends, where he lives in the…	6	19	{'polycythemia': ['Hemoglobin 19.6 g/dL', 'Hematocrit 59.8%'], 'carbon monoxide poisoning': ['lethargy, headache, and nausea for 2 months', 'headache is most severe upon waking up', 'recent decline in his performance during winter training', 'lives in the basement', 'Hemoglobin 19.6 g/dL Hematocrit 59.8%'], 'high altitude living': ['Hemoglobin 19.6 g/dL', 'Hematocrit 59.8%'], 'erythrocytosis due …	Circulatory system disease
370	A 28-year-old man has a fever of 39-40 °C after catching a cold, accompanied with cough and a pain in right lower chest.He loses appetite and has a poor night sleep.	5	12	{'Tuberculosis': ['fever of 39-40 °C', 'cough and a pain in right lower chest', 'loses appetite', 'poor night sleep'], 'Acute bronchitis': ['fever of 39-40 °C', 'cough and a pain in right lower chest'], 'Lobar pneumonia': ['fever of 39-40 °C', 'cough and a pain in right lower chest'], 'Leptospirosis': ['a fever of 39-40 °C', 'a pain in right lower chest'], 'Septicaemia': ['a fever of 39-40 °C', '…	Respiratory disease
371	A 26-year-old woman has recurrent paroxysmal headache in the right head. It aggravates during menstrual period and vomiting can relieve the symptom. Her neurological exam is unremarkable.	3	7	{'Intracranial space occupying lesion': ['recurrent paroxysmal headache in the right head', 'aggravates during menstrual period'], 'Cerebral vascular malformations': ['recurrent paroxysmal headache in the right head', 'aggravates during menstrual period'], 'Migraine': ['recurrent paroxysmal headache in the right head', 'aggravates during menstrual period', 'vomiting can relieve the symptom']}	Nervous system disease
372	A 58-year-old man had a sudden onset of severe headache during climbing and he also vomited. He showed no signs of limb paralysis. Physical exam reveals meningeal irritation.	5	15	{'Subarachnoid hemorrhage': ['sudden onset of severe headache', 'vomited', 'meningeal irritation'], 'Cerebral infarction': ['sudden onset of severe headache', 'vomited', 'meningeal irritation'], 'Brain tumors': ['sudden onset of severe headache', 'vomited', 'meningeal irritation'], 'Cerebral hemorrhage': ['sudden onset of severe headache', 'vomited', 'meningeal irritation'], 'Intracranial infecti…	Nervous system disease
373	A 43-year-old woman has a history of intermittent symmetric pitting edema in both legs. The edema can spontaneously regress and is not associated with menstrual period. She was previously healthy. Bp: 110/70mmHg. Her physical examination is unremarkable.	5	10	{'Edema of the nephrotic syndrome': ['a history of intermittent symmetric pitting edema in both legs', 'The edema can spontaneously regress and is not associated with menstrual period'], 'Cardiogenic edema': ['a history of intermittent symmetric pitting edema in both legs', 'The edema can spontaneously regress'], 'Liver cirrhosis': ['a history of intermittent symmetric pitting edema in both legs'…	Circulatory system disease
374	A 50-year-old man has a history of diffuse edema for 5 years. He presents to the hospital with worsening edema for a month. The edema began from the lower limbs and spreaded up to the chest and back, accompanied with dyspnea and difficulties in lying down. The symptoms responded to diuretics therapy. Past history: rnitral valve replacement and aortic valve replacement for rheurnatc heart disease …	5	17	{'Edema of the nephrotic syndrome': ['a history of diffuse edema for 5 years', 'worsening edema for a month', 'The edema began from the lower limbs and spreaded up to the chest and back', 'Pitting edema in both lower limbs and the abdominal wall'], 'Cardiogenic edema': ['jugular venous distention', 'Dullness to percussion and decreased breath sounds in lower parts of both lungs', 'Pitting edema i…	Circulatory system disease
375	A 32-year-old female was previously over weight. In the past half a year, she had a weight gain of 8kg, with significant obesity in the abdomen and waist, purple striae and menstrual disorder. Her waistline is 86cm, and BP is 150/100 mmHg.	5	18	{'Simple obesity': ['weight gain of 8kg', 'significant obesity in the abdomen and waist'], 'Hypothalamic obesity': ['weight gain of 8kg', 'significant obesity in the abdomen and waist', 'purple striae', 'menstrual disorder', 'BP is 150/100 mmHg'], 'Pancreatic obesity': ['weight gain of 8kg', 'significant obesity in the abdomen and waist', 'purple striae', 'menstrual disorder', 'BP is 150/100 mmHg…	Endocrine disorder
376	A 178cm tall, 95kg 45-year-old man was previously overweight and has a good appetite since childhood. He has a history of hypertension and type 2 diabetes mellitus for 4 years. And he has gout for 10 years with 3-8 attacks each year. He also bas severe fatty liver and gallstones. He sometimes has vertigo and lacunar infarction is suggested by CT scan.	5	10	{'Simple obesity': ['A 178cm tall, 95kg 45-year-old man was previously overweight', 'has a good appetite since childhood'], 'Gonadal obesity': ['previously overweight', 'good appetite since childhood'], 'Hypothalamic obesity': ['has a good appetite since childhood', 'previously overweight'], 'Cortisol obesity': ['previously overweight and has a good appetite since childhood', 'history of hyperten…	Endocrine disorder
377	A 30-year-old woman has an increased appetite accompanied with weight loss, fatigue, palpitations, sweating and tremor for three months.	2	4	{'Hyperthyroidism': ['increased appetite accompanied with weight loss', 'fatigue, palpitations, sweating and tremor'], 'Diabetes mellitus': ['increased appetite accompanied with weight loss', 'fatigue']}	Endocrine disorder
378	An old man, with a history of subtotal gastrectomy, has been fatigue for l month. His blood test reveals WBC 4.3xl09/L, Hb 84g/L, MCV 123fl, PLT 203 x 109/L.	5	13	{'Aplastic anemia': ['has been fatigue for l month', 'Hb 84g/L', 'MCV 123fl'], 'Iron-deficiency anemia': ['has been fatigue for l month', 'Hb 84g/L'], 'Hemolytic anemia': ['has been fatigue for l month', 'Hb 84g/L', 'MCV 123fl'], 'Megaloblastic anemia': ['has been fatigue for l month', 'Hb 84g/L', 'MCV 123fl'], 'Thalassemia': ['Hb 84g/L', 'MCV 123fl']}	Circulatory system disease
379	A 26-year-old female patient had a heavy menstrual bleeding; for more than 5 days, blood test: WBC 8.20xl09/L, and Hb 96g/L, PLT 26xl09/L.	5	13	{'Aplastic anemia': ['heavy menstrual bleeding for more than 5 days', 'Hb 96g/L', 'PLT 26xl09/L'], 'Immunologic thrombocytopenic purpura': ['heavy menstrual bleeding; for more than 5 days', 'PLT 26xl09/L'], 'Liver cirrhosis': ['heavy menstrual bleeding; for more than 5 days', 'PLT 26xl09/L'], 'Hemophilia A': ['heavy menstrual bleeding; for more than 5 days', 'Hb 96g/L', 'PLT 26xl09/L'], 'Hyperfib…	Circulatory system disease
380	A 26-year-old male patient had recurrent cutaneous bleeding for 20 days, accompanied by fatigue, pallor, and gum bleeding for 1 week. Examination reveals pale skin and mucosa, no tenderness of sternum, extensive bleeding sites and ecchymosis in the limbs and trunk, liver or spleen no palatable.	5	15	{'Allergic purpura': ['recurrent cutaneous bleeding for 20 days', 'extensive bleeding sites and ecchymosis in the limbs and trunk'], 'Immunologic thrombocytopenic purpura': ['recurrent cutaneous bleeding for 20 days', 'gum bleeding for 1 week', 'extensive bleeding sites and ecchymosis in the limbs and trunk'], 'Aplastic anemia': ['recurrent cutaneous bleeding for 20 days', 'fatigue, pallor, and g…	Circulatory system disease
381	A 26-year-old man has coughed for 2 months. His symptom has aggravated in the recent 2 weeks, accompanied with fever, mostly in the afternoon with a highest temperature of 37.8 °C . He also experienced weight loss, and fatigue.	5	19	{'Pneumonia': ['coughed for 2 months', 'aggravated in the recent 2 weeks', 'accompanied with fever, mostly in the afternoon with a highest temperature of 37.8 °C', 'experienced weight loss, and fatigue'], 'Pulmonary tuberculosis': ['has coughed for 2 months', 'symptom has aggravated in the recent 2 weeks, accompanied with fever, mostly in the afternoon with a highest temperature of 37.8 °C', 'exp…	Respiratory disease
382	A 50-year-old man has smoked one pack of cigarettes per day since 35 year ago. He has a history of dry cough for 1 month, and hemoptysis for 2 days.	5	12	{'Pneumonia': ['a history of dry cough for 1 month', 'hemoptysis for 2 days'], 'Pulmonary tuberculosis': ['a history of dry cough for 1 month', 'hemoptysis for 2 days'], 'Tracheaectasy': ['a history of dry cough for 1 month', 'hemoptysis for 2 days'], 'Bronchogenic cancer': ['has smoked one pack of cigarettes per day since 35 year ago', 'history of dry cough for 1 month', 'hemoptysis for 2 days']…	Respiratory disease
383	A 21-year-old man has dry cough, night sweats for half a year, and hemoptysis for 1 day. He has intermittent fever with the highest temperature of 38.0 °C. Oral antibiotics did not improve his conditions.	5	20	{'Pneumonia': ['dry cough', 'night sweats for half a year', 'hemoptysis for 1 day', 'intermittent fever with the highest temperature of 38.0 °C', 'Oral antibiotics did not improve his conditions'], 'Lung abscess': ['dry cough', 'night sweats for half a year', 'hemoptysis for 1 day', 'intermittent fever with the highest temperature of 38.0 °C', 'Oral antibiotics did not improve his conditions'], '…	Respiratory disease
384	A 43-year-old man has recurrent cough, hemoptysis, and purulent sputum for 25 years. She had a history of measles in her childhood. Physical examination: fixed moist rales can be heard in the upper lobe of his left lung.	5	19	{'Pulmonary fibrosis': ['recurrent cough', 'hemoptysis', 'purulent sputum for 25 years', 'fixed moist rales can be heard in the upper lobe of his left lung.'], 'Pneumonia': ['recurrent cough', 'hemoptysis', 'purulent sputum', 'fixed moist rales can be heard in the upper lobe of his left lung'], 'Chronic bronchitis': ['recurrent cough', 'hemoptysis and purulent sputum for 25 years', 'fixed moist r…	Respiratory disease
385	A 50-year-old man has paroxysmal hemoptysis for l year, and hemoptysis for 1 hour. His blood loss from bemoptysis is estimated to be 600mlo Past History: He had a history of tuberculosis for 20 years. Physical examination: fixed moist rales can be heard in the upper	5	11	{'Bronchogenic cancer': ['paroxysmal hemoptysis for 1 year', 'fixed moist rales can be heard in the upper'], 'Pneumonia': ['fixed moist rales can be heard in the upper', 'history of tuberculosis for 20 years'], 'Tracheaectasy': ['paroxysmal hemoptysis for 1 year', 'fixed moist rales can be heard in the upper', 'history of tuberculosis for 20 years'], 'Pulmonary tuberculosis': ['He had a history o…	Respiratory disease
386	A 72-year-old male patient, was admitted to the hospital with intermittent retrostemal chest pain, radiating to the left shoulder, medial left arm , ring finger and little finger.	4	8	{'Esophagitis': ['intermittent retrostemal chest pain', 'radiating to the left shoulder, medial left arm , ring finger and little finger'], 'Aortic dissection': ['intermittent retrostemal chest pain', 'radiating to the left shoulder, medial left arm , ring finger and little finger'], 'Angina': ['intermittent retrostemal chest pain', 'radiating to the left shoulder, medial left arm , ring finger a…	Cardiovascular disease
387	A 26-year-old female patient has a persistent chest pain on the right side for one week and dyspnea after activities. Chest X-ray shows meniscus sign on the right side.	5	12	{'Esophagitis': ['persistent chest pain on the right side', 'dyspnea after activities'], 'Spontaneous pneumothorax': ['persistent chest pain on the right side for one week', 'dyspnea after activities', 'Chest X-ray shows meniscus sign on the right side'], 'Angina': ['persistent chest pain on the right side for one week', 'dyspnea after activities'], 'Aortic dissection': ['persistent chest pain on…	Cardiovascular disease
388	A patient has frequent attacks of retrosternal squeezing pain and dyspnea , which usually last 3-5 minutes and can be relieved with rest or sublingual nitroglycerin.	4	9	{'Aortic dissection': ['frequent attacks of retrosternal squeezing pain', 'dyspnea'], 'Pulmonary embolism': ['frequent attacks of retrosternal squeezing pain', 'dyspnea'], 'Mediastinitis': ['frequent attacks of retrosternal squeezing pain', 'dyspnea'], 'Angina': ['frequent attacks of retrosternal squeezing pain', 'dyspnea', 'pain can be relieved with rest or sublingual nitroglycerin']}	Cardiovascular disease
389	A 55-year-old patient was admitted to the hospital for bloody sputum and chest pain on the right side for one week. He has complained of intermittent productive cough over the past six months.	3	7	{'Pleuritis': ['bloody sputum', 'chest pain on the right side'], 'Lung cancer': ['bloody sputum', 'chest pain on the right side', 'intermittent productive cough over the past six months'], 'Pulmonary embolism': ['bloody sputum', 'chest pain on the right side']}	Respiratory disease
390	A 25-year-old male patient presents to clinic for high fever after a cold. He also complains of cough with yellow sputum and right chest pain.	5	11	{'Pleuritis': ['high fever after a cold', 'cough with yellow sputum', 'right chest pain'], 'Lung cancer': ['cough with yellow sputum', 'right chest pain'], 'Pulmonary embolism': ['high fever after a cold', 'right chest pain'], 'Lobar pneumonia': ['high fever after a cold', 'cough with yellow sputum', 'right chest pain'], 'Angina': ['right chest pain']}	Respiratory disease
391	A young man was urgently sent to the hospital after his symptoms persisted. He has been suffering from chest pain along with fever, cough, and yellow sputum for one week.	5	17	{'Pulmonary infarction': ['persistent chest pain', 'fever', 'cough', 'yellow sputum'], 'Lung cancer': ['persistent chest pain', 'cough', 'yellow sputum'], 'Pleuritis': ['persistent chest pain', 'fever', 'cough', 'yellow sputum'], 'Esophagitis': ['persistent chest pain', 'fever'], 'Pneumonia': ['persistent chest pain', 'fever', 'cough', 'yellow sputum']}	Respiratory disease
392	An 18-year-old male patient presents with fever, dry cough,chest pain on the right side.Further questioning clarifies that he has progressively dyspnea on exertion over the past 6 months. PE: flatness of the right lower lung was detected by percussion, and breath sounds disappeared. Chest X-ray suggests right pleural effusion.	5	17	{'Pneumonia': ['fever', 'dry cough', 'chest pain on the right side', 'progressively dyspnea on exertion over the past 6 months', 'flatness of the right lower lung was detected by percussion', 'breath sounds disappeared', 'Chest X-ray suggests right pleural effusion'], 'Lung cancer': ['progressively dyspnea on exertion over the past 6 months', 'Chest X-ray suggests right pleural effusion.'], 'Pulm…	Respiratory disease
393	A 5-year-old boy, suddenly had dyspnea after laughing at a meal. He had cyanosis, positive three retraction signs, and high-pitch wheezing.	5	18	{'Foreign body in the trachea': ['suddenly had dyspnea after laughing at a meal', 'had cyanosis', 'positive three retraction signs', 'high-pitch wheezing'], 'Acute laryngitis': ['suddenly had dyspnea after laughing at a meal', 'had cyanosis', 'positive three retraction signs', 'high-pitch wheezing'], 'Bronchial asthma': ['suddenly had dyspnea after laughing at a meal', 'had cyanosis', 'positive t…	Respiratory disease
394	A female patient, aged 60, has been unable to lie down for two days. She also complains of dyspnea , coughing up pink foamed sputum.	5	15	{'Bronchial asthma': ['unable to lie down for two days', 'complains of dyspnea', 'coughing up pink foamed sputum'], 'Acute left heart failure': ['unable to lie down for two days', 'dyspnea', 'coughing up pink foamed sputum'], 'Pneumothorax': ['unable to lie down for two days', 'complains of dyspnea', 'coughing up pink foamed sputum'], 'Lobar pneumonia': ['unable to lie down for two days', 'dyspne…	Respiratory disease
395	A 17-year-old male patient suddenly experienced chest pain accompanied by dyspnea after a collision with another player during a basketball game.	5	10	{'Acute myocardial infarction': ['sudden chest pain', 'dyspnea after the collision with other player at a basketball game'], 'Lobar pneumonia': ['sudden chest pain', 'dyspnea'], 'Pulmonary infarction': ['sudden chest pain', 'dyspnea after the collision with other player at a basketball game'], 'Bronchial asthma': ['sudden chest pain', 'dyspnea'], 'Pneumothorax': ['sudden chest pain', 'dyspnea aft…	Respiratory disease
396	A 40 years old female has sudden dyspnea, chest' pain, and syncope when sitting up after a two-week postoperative bed rest due to right leg fracture.	3	9	{'Pneumothorax': ['sudden dyspnea', "chest' pain", 'syncope when sitting up after a two-week postoperative bed rest'], 'Acute myocardial infarction': ['sudden dyspnea', 'chest pain', 'syncope when sitting up after a two-week postoperative bed rest'], 'Pulmonary infarction': ['sudden dyspnea', "chest' pain", 'syncope when sitting up after a two-week postoperative bed rest due to right leg fracture…	Respiratory disease
397	A male patient aged 58 presents with progressive exertional dyspnea for 3 months. His dyspnea is not accompanied with chest pain or wheezes. He has cough associated with smoking for several years He has experienced a weight loss of 5 kg in recent three months. He also complains of hoarseness for nearly six weeks . His dyspnea has been gradually worsened, and he can barely climb one stair to the c…	5	14	{'COPD': ['progressive exertional dyspnea for 3 months', 'cough associated with smoking for several years'], 'Bronchial asthma': ['His dyspnea is not accompanied with chest pain or wheezes', 'He has cough associated with smoking for several years'], 'Lung cancer': ['progressive exertional dyspnea for 3 months', 'cough associated with smoking for several years', 'weight loss of 5 kg in recent thre…	Respiratory disease
398	A 36-year-old man was urgently sent to the hospital after his condition worsened. He has a 30-year history of chronic coughing and sputum production. Additionally, he is experiencing dyspnea and cyanosis.	5	8	{'Mixed cyanosis': ['chronic coughing and sputum production', 'dyspnea and cyanosis'], 'Peripheral cyanosis': ['He has dyspnea and cyanosis'], 'Central cyanosis': ['He has dyspnea', 'cyanosis'], 'Methemoglobinemia': ['He has dyspnea', 'cyanosis'], 'Sulfhemoglobinemia': ['He has dyspnea and cyanosis.']}	Circulatory system disease
399	A 20-year-old man was previously heathy. After eating beans with his friends at a restaurant last night, he suddenly had dyspnea with cyanosis.	5	10	{'Favism (Glucose-6-Phosphate Dehydrogenase Deficiency)': ['Sudden onset of dyspnea with cyanosis after eating beans', 'Young male patient'], 'Anaphylaxis': ['Sudden onset of dyspnea with cyanosis', 'Recent meal at a restaurant which could have contained allergens'], 'Food-induced asthma': ['Sudden onset of dyspnea with cyanosis', 'Recent meal at a restaurant which could have triggered asthma'], …	Circulatory system disease
400	A 40-year-old woman was urgently sent to the hospital after experiencing a sudden onset of symptoms. She was complaining of vomiting, vertigo, and nystagmus.	5	15	{'Concussion': ['vomiting', 'vertigo', 'nystagmus'], 'Cerebral hemorrhage': ['vomiting', 'vertigo', 'nystagmus'], 'Cerebral infarction': ['vomiting', 'vertigo', 'nystagmus'], 'Diseases of the vestibular apparatus': ['vomiting', 'vertigo', 'nystagmus'], 'Ophthalmologic diseases': ['vomiting', 'vertigo', 'nystagmus']}	Nervous system disease
401	A 25-year-old female patient has recurrent intermittent dysphagia for 5 years, usually after agitation, and the symptoms oscillates.	5	10	{'Achalasia of cardia': ['recurrent intermittent dysphagia for 5 years', 'symptoms oscillates'], 'Esophageal cancer': ['recurrent intermittent dysphagia for 5 years', 'symptoms oscillates'], 'Esophageal hiatal hernia': ['recurrent intermittent dysphagia for 5 years', 'symptoms oscillates usually after agitation'], 'Bulbar paralysis': ['recurrent intermittent dysphagia', 'symptoms oscillates'], 'M…	Digestive system disease
402	A 35-year-old male patient presents with recurrent upper abdominal pain for 3 years, which relieves after meals and aggravates at night. His physical examination is unremarkable.	5	10	{'Chronic gastritis': ['recurrent upper abdominal pain for 3 years', 'relieves after meals and aggravates at night'], 'Duodenal bulbar ulcer': ['recurrent upper abdominal pain for 3 years', 'which relieves after meals and aggravates at night'], 'Gastric cancer': ['recurrent upper abdominal pain for 3 years', 'pain relieves after meals and aggravates at night'], 'Chronic pancreatitis': ['recurrent…	Digestive system disease
403	A 36-year-old man complains of excessive appetite, hunger, and weight loss, accompanied with diarrhea, yellowish stools 5 times a day.	5	10	{"Crohn's disease": ['diarrhea', 'yellowish stools 5 times a day'], 'Ulcerative colitis': ['diarrhea', 'yellowish stools 5 times a day'], 'Hyperthyroidism': ['excessive appetite, hunger, and weight loss', 'diarrhea, yellowish stools 5 times a day'], 'Liver cirrhosis': ['excessive appetite, hunger, and weight loss', 'diarrhea, yellowish stools 5 times a day'], 'Chronic bacillary dysentery': ['diar…	Digestive system disease
404	A 35-year-old female patient presents with vomiting, diarrhea more than 10 times a day with more than 1000ml of yellow watery stool in total per day. She also complains of dry mouth, cutis laxa and reports a history of consuming unclean food.	5	15	{"Crohn's disease": ['vomiting', 'diarrhea more than 10 times a day with more than 1000ml of yellow watery stool in total per day'], "Whipple's disease": ['vomiting', 'diarrhea more than 10 times a day with more than 1000ml of yellow watery stool in total per day', 'dry mouth', 'cutis laxa', 'history of consuming unclean food'], 'Bacterial food poisoning': ['vomiting', 'diarrhea more than 10 time…	Digestive system disease
405	A 28-year-old man presents with recurrent mucopurulent bloody stools for 2 years, 3-4 times a day, accompanied by tenesmus. He doesn't complain of fever, and reports that after oral administration of 5-aminosalicylic acid, his symptoms oscillate. His physical examination is unremarkable.	5	12	{"Crohn's disease": ['recurrent mucopurulent bloody stools for 2 years, 3-4 times a day', 'accompanied by tenesmus', 'after oral administration of 5-aminosalicylic acid, his symptoms oscillate'], 'Bleeding of hemorrhoids': ['recurrent mucopurulent bloody stools for 2 years, 3-4 times a day', 'accompanied by tenesmus'], 'Bacterial food poisoning': ['recurrent mucopurulent bloody stools for 2 years…	Digestive system disease
406	A 76-year-old man presents with paroxysmal crampy pain in the left upper quadrant and constipation for one month, accompanied with weight loss. Physical examination: palpable mass in the left upper quadrant. Which of the following is the most likely diagnosis for this patient?	5	16	{'Intestinal tuberculosis': ['paroxysmal crampy pain in the left upper quadrant', 'weight loss', 'palpable mass in the left upper quadrant'], 'Redundant sigmoid colon': ['paroxysmal crampy pain in the left upper quadrant', 'constipation for one month', 'palpable mass in the left upper quadrant'], 'Intestinal adhesion': ['paroxysmal crampy pain in the left upper quadrant', 'constipation for one mo…	Digestive system disease
407	A 35-year-old female presents with a history of constipation for 10 years. Her stool is very dry and she has problem defecating. She also has cramps in the left lower quadrant occasionally, which alleviate after defecation. She doesn't report weight change. Physical examination is unremarkable.	5	13	{'Irritable bowel disease (constipation type)': ['a history of constipation for 10 years', 'Her stool is very dry and she has problem defecating', 'She also has cramps in the left lower quadrant occasionally, which alleviate after defecation'], 'Ankylenteron': ['a history of constipation for 10 years', 'Her stool is very dry and she has problem defecating', 'cramps in the left lower quadrant occa…	Digestive system disease
408	A 30-year-old female patient presents with recurrent episodes of reduced defecation frequency of once every 5-7 days and dry stool for 5 years. She also complains of general malaise and lack of desire to defecate. She reports no pain, no blood in stool, and a long-term oral administration of 'Detox capsules'. Her physical examination is unremarkable.	4	8	{'Tumor of the colon': ['recurrent episodes of reduced defecation frequency of once every 5-7 days and dry stool for 5 years', 'general malaise and lack of desire to defecate'], 'Irritable bowel disease (constipation type)': ['recurrent episodes of reduced defecation frequency of once every 5-7 days and dry stool for 5 years', 'lack of desire to defecate'], 'Congenital megacolon': ['recurrent epi…	Digestive system disease
409	A 30-year-old man was hospitalized with recurrent abdominal pain in the right upper quadrant for I year, icteric sclera accompanied with fever for 1 day. His past history was remarkable for gallbladder stones. Examination at admission: T 39·c, HR 100 beats/min, RR 30 times/min, BP 90/60 mmHg, moderately icteric sclera and skin, no spider telangiectasia or liver palm, abdomen flat and soft, obviou…	5	13	{'Hepatocellular jaundice': ['moderately icteric sclera and skin', 'TB 93.9µ\nol/L, CB 76.Sµmol/L'], 'Jaundice of intrahepatic cholestasis': ['moderately icteric sclera and skin', 'TB 93.9µmol/L, CB 76.5µmol/L'], 'Obstructive jaundice': ['recurrent abdominal pain in the right upper quadrant for 1 year', 'icteric sclera', 'past history was remarkable for gallbladder stones', 'TB 93.9µmol/L', 'CB 7…	Digestive system disease
410	A 28-year-old man has had facial edema for 3 days, and he produces 700 ml/24h of urine. His blood pressure is 130/80 mmHg. Laboratory tests show hemoglobin level of 130g/L. Urinalysis shows+-++ protein with++ RBC.	4	12	{'Latent glomerulonephritis': ['facial edema for 3 days', 'produces 700 ml/24h of urine', '+-++ protein with++ RBC'], 'Rapidly progressive glomerulonephritis': ['facial edema for 3 days', 'produces 700 ml/24h of urine', '+-++ protein with++ RBC'], 'Acute nephritis': ['facial edema for 3 days', 'produces 700 ml/24h of urine', '+-++ protein with++ RBC'], 'Nephropyelitis': ['facial edema for 3 days'…	Circulatory system disease
411	A 32-year-old woman has had eyelid edema and oliguria for half a month. Her blood pressure is 160/102mmHg, and her hemoglobin is 130g/L. Urinalysis shows++ protein and+-++ RBC. Laboratory tests show an albumin level of 35g/L, BUN of 9mmol/L, and serum creatinine level of 140µmol/L.	5	18	{'IgA nephropathy': ['eyelid edema and oliguria', '++ protein and+-++ RBC in urinalysis', 'blood pressure is 160/102mmHg'], 'Acute glomerulonephritis': ['eyelid edema and oliguria', 'blood pressure is 160/102mmHg', 'Urinalysis shows++ protein and+-++ RBC', 'serum creatinine level of 140µmol/L'], 'Nephrotic syndrome': ['eyelid edema', '++ protein', 'albumin level of 35g/L'], 'Lupus nephritis': ['e…	Circulatory system disease
412	A 37-year-old woman has had hematuria visible to the naked eye repeatedly for more than one year, and she denies any fever or any difficulty passing her urine or any frequency, urgency. Past urinalysis revealed +-++ RBC without protein, and her serum creatinine was 80µmol/L. She has no significant family history. Physical examination shows her blood pressure of 120/70 mmHg without edema of the lo…	5	10	{'Renal tuberculosis': ['hematuria visible to the naked eye repeatedly for more than one year', '+-++ RBC without protein'], 'Polycystic kidney': ['hematuria visible to the naked eye repeatedly for more than one year', 'Past urinalysis revealed +-++ RBC without protein'], 'SLE': ['hematuria visible to the naked eye repeatedly for more than one year', '+-++ RBC without protein'], 'IgA nephropathy'…	Digestive system disease
413	A 65-year-old woman has had intermittent flank discomfort and urinary frequency without markedly painful urination for nearly 20 years. She has had a history of hypertension for l 0 years. Her physical examination reveals that her blood pressure is l 60/90mmHg and that retinal artery is narrowed. Urinalysis shows + protein, 1-2 RBCs/HP, and 10 WBCs/HP. An ultrasound is done that shows right kidne…	5	12	{'Chronic nephritis': ['intermittent flank discomfort and urinary frequency without markedly painful urination for nearly 20 years', '+ protein, 1-2 RBCs/HP, and 10 WBCs/HP in urinalysis', 'right kidney measuring 11cmx5cmx3cm and left kidney measuring 7cmx3cmx3cm on ultrasound'], 'Hypertension': ['her blood pressure is 160/90mmHg', 'that retinal artery is narrowed'], 'Congenital renal dysplasia':…	Circulatory system disease
414	A 65-year-old man has urinated 7-8 times a day for ten years. His urine volume each time is decreased. He has had dysuria, a sensation of incomplete emptying, and lower abdominal pain and distension for the past ten days.	5	17	{'Gout and urinary tract stones': ['He has had dysuria, a sensation of incomplete emptying, and lower abdominal pain and distension for the past ten days.'], 'Chronic urinary system infection': ['He has had dysuria', 'a sensation of incomplete emptying', 'lower abdominal pain and distension'], 'Chronic nephritis': ['urinated 7-8 times a day for ten years', 'urine volume each time is decreased', '…	Reproductive system disease
415	A 65-year-old man has sudden anuria after taking a long flight that lasted for 10 hours. He denies experiencing any symptoms such as nausea, vomiting, flank pain, or fever.	5	8	{'Rapidly progressive glomerulonephritis': ['sudden anuria after taking a flight for 10 hours'], 'Kidney stone': ['sudden anuria after taking a flight for 10 hours', 'denies any nausea, vomiting, flank pain, or fever'], 'Acute nephropyelitis': ['sudden anuria after taking a flight for 10 hours'], 'Prostatic hyperplasia': ['sudden anuria after taking a flight for 10 hours', '65-year-old man'], 'Re…	Circulatory system disease
416	A 65-year-old man presents with sore throat and fever. He has been treated with indomethacin and penicillin. He developed purpura in the lower limbs with oliguria on the fourth day. Laboratory tests reveals blood eosinophilia and a hemoglobin level of 110g/L, albumin of 35g/L, and serum creatinine level of 756 µmol/L.Ultrasono -graphy shows left kidney measuring 1l.0cmx5.6cmx4.8cm and right kidne…	5	13	{'Acute glomerulonephritis': ['developed purpura in the lower limbs with oliguria on the fourth day', 'serum creatinine level of 756 µmol/L'], 'Acute renal tubular necrosis': ['he developed purpura in the lower limbs with oliguria on the fourth day', 'serum creatinine level of 756 µmol/L'], 'Acute allergic interstitial nephritis': ['blood eosinophilia', 'purpura in the lower limbs with oliguria',…	Circulatory system disease
417	A 18-year-old man has had high fever for a week, and oliguria for 2 days, with headache, orbital pain, and flank pain. Physical examination reveals that his blood pressure is 100/95rnmHg. Blood tests show WBC count of 2ox 109/L and PLT count of 80x 109/L, and a serum creatinine level of 175µmol/L.	5	27	{'Post-streptococcal glomerulonephritis': ['high fever for a week', 'oliguria for 2 days', 'headache, orbital pain, and flank pain', 'blood pressure is 100/95rnmHg', 'WBC count of 2ox 109/L and PLT count of 80x 109/L', 'serum creatinine level of 175µmol/L'], 'Lupus nephritis': ['high fever for a week', 'oliguria for 2 days', 'headache, orbital pain, and flank pain', 'blood pressure is 100/95rnmHg…	Circulatory system disease
418	A 65-year-old man complains of straining to void and nocturia with lower abdominal pain and distention recently. Rectal examination reveals an enlarged prostate. His prostate-specific antigen (PSA) level is 20ng/ml.	4	14	{'Prostatic hyperplasia': ['straining to void and nocturia', 'enlarged prostate', 'PSA level is 20ng/ml'], 'Acute prostatitis': ['straining to void and nocturia', 'lower abdominal pain and distention', 'enlarged prostate', 'PSA level is 20ng/ml'], 'Chronic prostatitis': ['straining to void and nocturia', 'lower abdominal pain and distention', 'enlarged prostate', 'PSA level is 20ng/ml'], 'Prostat…	Reproductive system disease
419	A 77-year-old man presents to the hospital with urinary frequency and dysuria. He has had 3 episodes of acute urinary retention. Rectal examination reveals a second-degree enlarged prostate with slightly firm texture. An ultrasound is done that shows a prostate measuring 5cmx5.5cmx4.5cm, protruding inward to the bladder. His residual urine is 150ml with highest urine flow rate of 8.9mVs. His IPPS…	4	13	{'Prostatic hyperplasia': ['urinary frequency and dysuria', '3 episodes of acute urinary retention', 'second-degree enlarged prostate with slightly firm texture', 'prostate measuring 5cmx5.5cmx4.5cm, protruding inward to the bladder', 'residual urine is 150ml with highest urine flow rate of 8.9mVs', 'IPPS is 32'], 'Neurogenic bladder': ['urinary frequency and dysuria', '3 episodes of acute urinar…	Reproductive system disease
420	A 35-year-old male manual worker presents with severe lumbodorsal pain. The pain began suddenly 2 days ago following a tear in waist when he overexerted his arms. The pain started to refer to right leg this morning, and is aggravated when he coughs or defecate. His lower back is stiff on examination. Psoas shows significant limitation of motion with severe tenderness near right spinous process. S…	5	31	{'Myofascitis of lower back': ['severe lumbodorsal pain', 'pain began suddenly 2 days ago following a tear in waist when he overexerted his arms', 'pain started to refer to right leg this morning, and is aggravated when he coughs or defecate', 'lower back is stiff on examination', 'Psoas shows significant limitation of motion with severe tenderness near right spinous process', 'Straight-leg raisi…	Orthopedic disease
421	A young man presents with lower back pain, early morning stiffness and gradual kurtosis. X-ray film shows vague sacroiliac joint and disappearance of space.	5	12	{'Chronic lumbar sprain': ['lower back pain', 'early morning stiffness'], 'Lumbar muscle strain': ['lower back pain', 'early morning stiffness'], 'Tuberculosis of lumbar vertebrae': ['lower back pain', 'early morning stiffness', 'X-ray film shows vague sacroiliac joint and disappearance of space'], 'Intervertebral disk hernia': ['lower back pain', 'early morning stiffness'], 'Ankylosing spondylit…	Orthopedic disease
422	A 52-year-old woman has had pain and swelling of in small joints of both hands for 1 year. She has stiffness for 5-10min in the morning. Physical examination reveals mild tenderness but without redness or swelling in the proximal interphalangeal joints and dorsal aspects of the distal interphalangeal joint on both hands. X ray of the both hands shows osteophyte formation in the 2nd, 3rd, and 4th …	3	6	{'Rheumatoid arthritis': ['pain and swelling of in small joints of both hands for 1 year', 'stiffness for 5-10min in the morning'], 'Osteoarthritis': ['pain and swelling of in small joints of both hands for 1 year', 'X ray of the both hands shows osteophyte formation in the 2nd, 3rd, and 4th proximal interphalangeal joints and the distal interphalangeal joints'], 'Rheumatic arthritis': ['pain and…	Orthopedic disease
423	A 45-year-old woman has had pain and swelling of small joints of both hands for I year. She has morning stiffness for about one hour. She denies any erythematous facial rash, Raynaud's phenomenon, skin petechia or any increase of foam in the urine. Physical examination reveals mild tenderness in the proximal interphalangeal joints of the two hands without redness or swelling.	4	8	{'Rheumatoid arthritis': ['pain and swelling of small joints of both hands for 1 year', 'morning stiffness for about one hour'], 'Osteoarthritis': ['pain and swelling of small joints of both hands for 1 year', 'morning stiffness for about one hour'], 'SLE (Systemic lupus erythematosus)': ['pain and swelling of small joints of both hands for 1 year', 'morning stiffness for about one hour'], 'React…	Orthopedic disease
424	If the patient develops shortness of breath after activity without paroxysmal nocturnal dyspnea. Physical examination reveals resonance to percussion over the bilateral lung fields with a few Velcro rales in the bilateral base of lungs. She has no edema of the lower limbs.	5	10	{'Bronchitis': ['develops shortness of breath after activity', 'a few Velcro rales in the bilateral base of lungs'], 'Bronchial asthma': ['develops shortness of breath after activity', 'a few Velcro rales in the bilateral base of lungs'], 'Interstitial lung disease': ['shortness of breath after activity', 'Velcro rales in the bilateral base of lungs'], 'Pleural effusion': ['develops shortness of …	Respiratory disease
425	A 38-year-old man presented with vertigo after fever with nausea and vomiting. He had no tinnitus or hearing loss. The symptoms lasted for about 6 weeks and disappeared. Since then, the symptoms never returned.	5	10	{'Positional vertigo': ['presented with vertigo', 'nausea and vomiting'], 'Motion sickness': ['vertigo', 'nausea and vomiting'], 'Labyrinthitis': ['presented with vertigo after fever with nausea and vomiting', 'The symptoms lasted for about 6 weeks and disappeared'], "Meniere's disease": ['vertigo', 'nausea and vomiting'], 'Vestibular neuritis': ['presented with vertigo after fever with nausea an…	Nervous system disease
426	A 40-year-old woman presented with frequent paroxysmal vertigo in the past 2 years with hearing loss, tinnitus, nausea, vomiting and nystagmus. The symptoms lasted for 3 to 5 days in every episode.	5	16	{'Cerebellar tumor': ['frequent paroxysmal vertigo', 'hearing loss, tinnitus', 'nausea, vomiting and nystagmus'], "Meniere's disease": ['frequent paroxysmal vertigo', 'hearing loss', 'tinnitus', 'nausea', 'vomiting', 'nystagmus'], 'Positional vertigo': ['frequent paroxysmal vertigo', 'nystagmus'], 'Vestibular neuritis': ['frequent paroxysmal vertigo', 'nausea, vomiting and nystagmus'], 'Labyrinth…	Nervous system disease
427	A patient presents with a history of otitis media. Upon further examination, it was discovered that there was a tympanic membrane perforation.	2	4	{'Physiological vertigo': ['history of otitis media', 'tympanic membrane perforation'], 'Labyrinthitis': ['history of otitis media', 'tympanic membrane perforation']}	Nervous system disease
428	A 30-year-old woman complains of occasional dizziness, nausea and a pale face with fear or pain and sudden loss of consciousness several minutes afterwards, usually accompanied by blood pressure drop. She would spontaneously recover around l minute after each episode.	5	12	{'Neurologic syncope': ['occasional dizziness, nausea and a pale face with fear or pain and sudden loss of consciousness several minutes afterwards, usually accompanied by blood pressure drop', 'She would spontaneously recover around l minute after each episode'], 'Carotid sinus syndrome': ['occasional dizziness', 'nausea and a pale face with fear or pain and sudden loss of consciousness several …	Circulatory system disease
429	A 29-year-old woman complains of frequent tachypnea, dizziness, lack of strength and tingling in the face and upper and lower extremities with nervousness, accompanied by convulsion in limbs.	5	26	{'Hyperventilation syndrome': ['frequent tachypnea', 'dizziness', 'lack of strength', 'tingling in the face and upper and lower extremities', 'nervousness', 'convulsion in limbs'], 'Cardiogenic syncope': ['frequent tachypnea', 'dizziness', 'lack of strength', 'tingling in the face and upper and lower extremities with nervousness', 'convulsion in limbs'], 'Carotid sinus syndrome': ['frequent tachy…	Circulatory system disease
430	A 42-year-old man had sustained bradycardia. In the past half year, he sometimes has experienced paroxysmal dizziness, amaurosis and fatigue and even sometimes syncope.	5	12	{'Carotid sinus syndrome': ['sustained bradycardia', 'paroxysmal dizziness, amaurosis and fatigue and even sometimes syncope'], 'Neurologic syncope': ['paroxysmal dizziness', 'amaurosis and fatigue and even sometimes syncope'], 'Hypoglycemia syndrome': ['paroxysmal dizziness', 'fatigue', 'syncope'], 'Vasovagal syncope': ['paroxysmal dizziness', 'amaurosis and fatigue', 'syncope'], 'Cardiogenic sy…	Circulatory system disease
431	A 39-year-old male patient complains of attacks of loss of consciousness with systemic muscle rigidity, apnea, dilation of pupils, tongue biting, jerking movement of arms and legs, and incontinence for past 3 years. Episodes of attacks usually end spontaneously, but sometimes last.	4	13	{'Focal seizures': ['attacks of loss of consciousness', 'jerking movement of arms and legs'], 'Convulsive movement in hysteria': ['attacks of loss of consciousness', 'jerking movement of arms and legs'], 'Generalized seizures': ['attacks of loss of consciousness', 'systemic muscle rigidity', 'apnea', 'dilation of pupils', 'tongue biting', 'jerking movement of arms and legs', 'incontinence'], 'Hyp…	Nervous system disease
432	A 54-year-old male patient presents with sudden severe headache, vomitting, and convulsion. On physical examination, his body temperature and blood pressure is normal, and meningeal irritation signs are positive.	5	19	{'Subarachnoid hemorrhage': ['sudden severe headache', 'vomitting', 'convulsion', 'meningeal irritation signs are positive'], 'Hypertensive encephalopathy': ['sudden severe headache', 'vomitting', 'convulsion', 'meningeal irritation signs are positive'], 'Meningitis': ['sudden severe headache', 'vomitting', 'convulsion', 'meningeal irritation signs are positive'], 'Thrombus formation in the brain…	Nervous system disease
433	A 48-year-old woman presents with depressive emotion, loss of interest and appetite, loss of energy, frequent feeling of fatigue, bypologia, insomnia, early wakening, and occasional intent for suicide for half a year.	5	25	{'Neurasthenia': ['loss of energy', 'frequent feeling of fatigue'], 'Depression': ['depressive emotion', 'loss of interest and appetite', 'loss of energy', 'frequent feeling of fatigue', 'insomnia', 'early wakening', 'occasional intent for suicide'], 'Depressive neurosis': ['depressive emotion', 'loss of interest and appetite', 'loss of energy', 'frequent feeling of fatigue', 'insomnia', 'early w…	Nervous system disease
434	A 40-year-old man comes to your office with the complaint of upper abdominal distention and discomfort. The two symptoms can be relieved after excessive vomiting. The vomitus is fermented and sour-smelling, containing food eaten many hours ago.	5	10	{'Functional dyspepsia': ['upper abdominal distention and discomfort', 'vomitus is fermented and sour-smelling, containing food eaten many hours ago'], 'Intestinal obstruction': ['upper abdominal distention and discomfort', 'vomitus is fermented and sour-smelling, containing food eaten many hours ago'], 'Pyloric obstruction': ['upper abdominal distention and discomfort', 'vomitus is fermented and…	Digestive system disease
435	A 14-year-old boy appears with 3 enlarged lymph nodes of moderate hardness, one of which has undergone necrosis and ulceration resulting in a fistula.	5	10	{'Chronic lymphadenitis': ['3 enlarged lymph nodes of moderate hardness', 'one of which has undergone necrosis and ulceration resulting in a fistula'], 'Malignant tumor metastasis in lymph nodes': ['3 enlarged lymph nodes of moderate hardness', 'one of which has undergone necrosis and ulceration resulting in a fistula'], 'Acute lymphadenitis': ['3 enlarged lymph nodes of moderate hardness', 'one …	Circulatory system disease
436	A 3-year-old child is brought to the pediatrician. On physical examination his head is enlarged with rounded prominence involving the frontal, parietal, occipital and temporal part and his face seems small in contrast. He has engorgement of the jugular vein and downward gazing eyes with exposure of the sclera.	5	10	{'Cretinism': ['his head is enlarged with rounded prominence involving the frontal, parietal, occipital and temporal part', 'his face seems small in contrast'], 'Rickets': ['his head is enlarged with rounded prominence involving the frontal, parietal, occipital and temporal part', 'his face seems small in contrast'], 'Congenital syphilis': ['his head is enlarged with rounded prominence involving …	Endocrine disorder
437	A 2-year-old boy presents with frontal bossing, a flat square vertex and increased sweating.	5	12	{'Rickets': ['frontal bossing', 'a flat square vertex', 'increased sweating'], 'Hydrocephaly': ['frontal bossing', 'increased sweating'], 'Cretinism': ['frontal bossing', 'increased sweating'], 'Tuberculosis': ['frontal bossing', 'increased sweating'], 'Apert syndrome': ['frontal bossing', 'a flat square vertex', 'increased sweating']}	Endocrine disorder
438	A 19-year-old male patient presents in the emergency department after a fight. Physical examination reveals cerebrospinal fluid discharging through the external auditory canal.	5	5	{'Acute injury of external auditory canal': ['cerebrospinal fluid discharging through the external auditory canal'], 'Acute otitis media': ['cerebrospinal fluid discharging through the external auditory canal'], 'Basal skull fracture': ['cerebrospinal fluid discharging through the external auditory canal'], 'Tympanic membrane perforation': ['cerebrospinal fluid discharging through the external au…	Nervous system disease
439	A 20-year-old patient has had a fever and a sore throat for 6 days. Two enlarged soft submandibular lymph nodes with slight tenderness are detected on the right side.	4	8	{'Nasopharyngeal carcinoma with neck metastasis': ['Two enlarged soft submandibular lymph nodes with slight tenderness', 'fever and a sore throat for 6 days'], 'Fistula of the second or third branchial cleft': ['A 20-year-old patient has had a fever and a sore throat for 6 days', 'Two enlarged soft submandibular lymph nodes with slight tenderness are detected on the right side.'], 'Nonspecific ly…	Circulatory system disease
440	A 25-year-old female presents to the clinic with a mass in the neck for two days. On examination: A hard node is detected on the right side of the trachea. The node rises and falls with swallowing. Two enlarged lymph nodes are detected along the anterior edge of the right stemomastoid muscle on the same side.	5	10	{'Cervical lymphadenitis': ['A hard node is detected on the right side of the trachea', 'Two enlarged lymph nodes are detected along the anterior edge of the right stemomastoid muscle on the same side'], 'Tuberculous lymphadenitis': ['A hard node is detected on the right side of the trachea', 'Two enlarged lymph nodes are detected along the anterior edge of the right stemomastoid muscle on the sa…	Endocrine disorder
441	A 32-year-old female presents to the clinic with the complaint of progressive dyspnea and fatigue for 3 months which is accompanied by abdominal distention and edema for one week. She has a history of tuberculosis three years ago with full recovery. On examination: Jugular venous distension is detected, which is especially obvious in inspiration, and cardiac size is normal. Heart rate is 103 beat…	5	17	{'Right-sided heart failure': ['Jugular venous distension is detected, which is especially obvious in inspiration', 'The liver is enlarged with obvious tenderness and its rounding edge is palpable 8 cm below the right costal margin', 'Edema is obvious in her lower extremities'], 'Constrictive pericarditis': ['progressive dyspnea and fatigue for 3 months', 'abdominal distention and edema for one w…	Cardiovascular disease
442	A 28-year-old female has had hectic fever and fatigue for six months, with chest pain and dyspnea for one month. On examination: Jugular venous distension is detected. Cardiac dullness border extends bilaterally and changes with position. Heart rate is 120 beats/min and heart sounds are muffled and distant. Paradoxical pulse is detected.	5	19	{'Right-sided heart failure': ['Jugular venous distension is detected', 'Cardiac dullness border extends bilaterally and changes with position', 'Heart rate is 120 beats/min', 'Heart sounds are muffled and distant', 'Paradoxical pulse is detected'], 'Constrictive pericarditis': ['Jugular venous distension is detected', 'Cardiac dullness border extends bilaterally and changes with position', 'Hear…	Cardiovascular disease
443	A patient has progressive dyspnea after a trauma. Physical examination reveals lateral displacement of the trachea, unilateral chest enlargement, broadened intercostal spaces, and tympany to percussion.	5	24	{'Emphysema': ['progressive dyspnea', 'unilateral chest enlargement', 'broadened intercostal spaces', 'tympany to percussion'], 'Atelectasis': ['progressive dyspnea after a trauma', 'lateral displacement of the trachea', 'unilateral chest enlargement', 'broadened intercostal spaces', 'tympany to percussion'], 'Pleural effusion': ['progressive dyspnea after a trauma', 'lateral displacement of the …	Respiratory disease
444	A 23-year-old woman was admitted to hospital for low-grade fever, fatigue, dyspnea, and emaciation with a duration of half a month. Physical examination reveals lower right chest enlargement, broadened intercostal spaces, decreased breathing motion, and decreased tactile fremitus. Percussion detects the right lung inferior margin at 4th intercostal space with 2cm tidal percussion area on the back…	5	24	{'Pneumothorax': ['lower right chest enlargement', 'broadened intercostal spaces', 'decreased breathing motion', 'decreased tactile fremitus', 'decreased breathing sounds over the right lung'], 'Emphysema': ['lower right chest enlargement', 'broadened intercostal spaces', 'decreased breathing motion', 'decreased tactile fremitus', 'decreased breathing sounds over the right lung'], 'Atelectasis': …	Respiratory disease
445	A 34-year-old female has fever, chill, productive cough, and chest pain for 3 days after being caught in the rain. Physical examination reveals decreased breathing motions of lower left lung, increased tactile fremitus. There is flatness to percussion and coarse crackles to auscultation.	3	11	{'Pleural effusion': ['decreased breathing motions of lower left lung', 'flatness to percussion', 'coarse crackles to auscultation'], 'Consolidation': ['decreased breathing motions of lower left lung', 'increased tactile fremitus', 'flatness to percussion', 'coarse crackles to auscultation'], 'Emphysema': ['decreased breathing motions of lower left lung', 'increased tactile fremitus', 'flatness t…	Respiratory disease
446	A 12-year-old girl presents with dyspnea, cyanosis and prolonged expiratory phase after breathing in to cold air. Wheezes are detected to auscultation throughout her lung fields.	3	10	{'Bronchial asthma': ['dyspnea', 'cyanosis and prolonged expiratory phase after breathing in to cold air', 'Wheezes are detected to auscultation throughout her lung fields'], 'Inflammatory consolidation': ['dyspnea', 'cyanosis', 'prolonged expiratory phase', 'Wheezes are detected to auscultation throughout her lung fields'], 'Emphysema': ['dyspnea', 'prolonged expiratory phase', 'Wheezes are dete…	Respiratory disease
447	A 44-year-old male complains of irritant nonproductive cough without an remarkable trigger and progressive dyspnea for half a year. Physical examination reveals Velcro-like sound over the lower lung fields bilaterally.	5	14	{'Bronchial asthma': ['irritant nonproductive cough', 'progressive dyspnea'], 'Bronchiectasis': ['irritant nonproductive cough without an remarkable trigger', 'progressive dyspnea for half a year', 'Velcro-like sound over the lower lung fields bilaterally'], 'Malignancy of the lung': ['irritant nonproductive cough without an remarkable trigger', 'progressive dyspnea for half a year', 'Velcro-like…	Respiratory disease
448	A 7-year-old boy has fever for two weeks and gingival bleeding for one week. Percussion reveals sternal pain.	4	7	{'Periodontitis': ['gingival bleeding for one week'], 'Osteomyelitis': ['fever for two weeks', 'percussion reveals sternal pain'], 'Leukemia': ['fever for two weeks', 'gingival bleeding for one week', 'sternal pain'], 'Upper respiratory infection': ['fever for two weeks']}	Orthopedic disease
449	A 60-year-old man presents to the doctor with unconsciousness for one day. Physical examination reveals a blood pressure of 140/90 mmHg, equal pupils, and depended breathing with a fruity odor. Urinalysis shows ++++ glycosuria.	2	4	{'Alcoholism': ['depended breathing with a fruity odor'], 'Diabetic ketoacidosis': ['unconsciousness for one day', 'depended breathing with a fruity odor', '++++ glycosuria']}	Nervous system disease
450	A breastfeeding woman has unilateral breast pain for 3 days. Physical examination reveals edness, swelling, heat, and pain on the affected breast and a small mass can be palpated.	5	8	{'Breast cancer': ['a small mass can be palpated'], 'Mastitis': ['unilateral breast pain for 3 days', 'edness, swelling, heat, and pain on the affected breast', 'a small mass can be palpated'], 'Adenoma of breast': ['a small mass can be palpated'], 'Breast cystic hyperplasia': ['unilateral breast pain for 3 days', 'Physical examination reveals redness, swelling, heat, and pain on the affected bre…	Reproductive system disease
451	HPI: 46-year M complains of substernal chest pain. The pain started40 minutes before the patient presented to the ED. The pain woke the patient from sleep at 5:00AM with a steady 7110 pressure sensation in the middle of his chest that radiated to the /eft arm, upper back, and neck. Nothing makes it worse or better. Nausea, sweating, and dyspnea are also present. Similar episodes have occurred dur…	3	8	{'Myocardial ischemia': ['Pressure-like substernal chest pain', 'Pain radiates to left arm, upper back, and neck', 'Pain awakens patient at night'], 'Cocaine-induced myocardial ischemia': ['History of cocaine use, last used yesterday afternoon', 'Pressure-like substernal chest pain'], 'GERD': ['Pain in midchest', 'Previous pain was relieved by antacids', 'Previous pain occurred after heavy meals'…	Cardiovascular disease
452	History HPI: 57-year M complains of 1 episode of painless hematuria yesterday morning; not associated with fever, dysuria, abdominal or flank pain. He reports straining on urination, polyuria, nocturia, weak urinary stream, and dribbling. No h/o previous similar episodes or renal stones. No h/o nausea, vomiting, diarrhea, or constipation. No change in appetite or weight loss. ROS: Negative except…	3	11	{'Bladder cancer': ['Hematuria', 'Straining on urination', 'Weak urinary stream and dribbling', 'Works as painter', 'History of smoking 1 PPD x 30 years'], 'Urolithiasis': ['Hematuria', 'CVA tenderness', 'Straining on urination'], 'Benign prostatic hypertrophy': ['Polyuria and nocturia', 'Weak urinary stream and dribbling', 'Straining on urination']}	Reproductive system disease
453	History HPI: 51-year M construction worker complains of low back pain that started after he lifted heavy boxes 1 week ago. The pain is 8/10, sharp in nature, radiates to the left thigh and sometimes to the left foot. Pain worsens with movement, cough, and sitting for a long time. It is relieved by lying down and partially by ibuprofen. He denies urinary/stool incontinence or weakness/loss of sens…	3	10	{'Disk herniation': ['Low back pain', 'Pain started after lifting heavy boxes', 'Pain radiates to left thigh and foot', 'Pain worsens with movement and is relieved by lying still'], 'lumbar spinal stenosis': ['History of intermittent low backpain and leg pain with ambulation', 'Walks with back slightly bent forward', 'Pain resolves with sitting'], 'Metastatic prostate cancer': ['Difficulty urinat…	Orthopedic disease
454	History HPI: 25-year M complains of left chest pain and LUQ pain following an MVA. The patient struck a tree with his car at a slow speed. The chest pain is 8110. It is exacerbated with movement or when he takes a deep breath, and nothing relieves it. He reports dyspnea and a productive cough with a low-grade fever but denies LOC, headache, change in mental status, or change in vision. No cardiov…	3	17	{'Pneumothorax': ['Left-sided chest pain following an MVA', 'Decreased breath sounds over left lung field', 'Pain is exacerbated by movement and deep breaths', 'RR 22/minute', 'Dyspnea', 'Bruising and tenderness over left chest'], 'Hemothorax': ['Left-sided chest pain following an MVA', 'Decreased breath sounds over left lung field', 'Dyspnea', 'RR 22/minute', 'Cough', 'Bruising and tenderness ov…	Respiratory disease
455	History HPI: 28-year GO presents with a positive pregnancy test. Her last menstrual period was 6 weeks ago and was unusually scant. She reports bilateral breast engorgement, poor appetite, nausea with no vomiting, increased urinary frequency, and feeling bloated and fatigued. She is sexually active with her boyfriend only, with coitus interruptus as the only method of contraception. This is an un…	3	8	{'Normal pregnancy': ['Amenorrhea for 6 weeks', 'Positive pregnancy test', 'Bilateral breast engorgement', 'Nausea and weight gain'], 'Ectopic pregnancy': ['Amenorrhea for 6 weeks', 'Positive pregnancy test'], 'Molar pregnancy': ['Positive pregnancy test', 'Nausea']}	Reproductive system disease
456	History HPI: The source of the information is the patient's mother. The mother of a 10-year Female states that her child was diagnosed with DM, unknown type, 1 month ago, when she presented with excessive thirst and frequent urination. The parents were shocked after the diagnosis was made. The child seems concerned but not irritable or depressed. She is active, plays tennis, and is currently on a…	3	7	{'Type 1 diabetes mellitus': ['Polyuria and polydipsia', 'Recent weight loss', 'Hyperglycemia'], 'Type 2 diabetes mellitus': ['Polyuria and polydipsia', 'Obesity', 'Hyperglycemia'], 'Secondary causes of diabetes (Cushing syndrome)': ['Obesity']}	Endocrine disorder
457	History HPI: A 74-year male presents with right arm pain for the past 3 days. The pain started after he fell on his outstretched right arm and persisted despite his use of Tylenol and a sting at home. No loss of consciousness before or after the fall. No paralysis loss of sensation. The pain is in the upper and middle part of the arm, increases with any movement of the arm, and is alleviated by r…	3	10	{'Humeral fracture': ['Pain following recent fall on outstretched arm', 'Tenderness over upper and middle right arm', 'Pain increases with arm movement', 'Restricted range of motion'], 'Shoulder dislocation': ['Pain following recent fall on outstretched arm', 'Right arm externally rotated and slightly abducted', 'Pain increases with arm movement', 'Pain and restricted range of motion on shoulder …	Orthopedic disease
458	History HPI: 56-year Male presents for diabetes follow-up. He has a 25-year history of DM treated with insulin and is compliant with medications. He monitors blood glucose twice a week, readings between 120 and 145 mg/dL. Last HbA~: 6 months ago was 7%, per patient report. Occasional episodes of palpitations and diaphoresis, occurring after missing meals and resolving with drinking orange juice. …	3	10	{'Insulin-induced hypoglycemia': ['Episodes of palpitations and diaphoresis that resolve with drinking orange juice', 'Tight glycemic control'], 'Diabetic peripheral neuropathy': ['History of diabetes mellitus', 'Absent ankle jerk', 'Constant numbness and tingling in feet', 'Diminished pinprick sensation on plantar surfaces bilaterally'], 'Organic erectile dysfunction': ['Loss of erection for 2 y…	Endocrine disorder
459	History HPI: 25-year Female comes to the ED after being sexually and physically assaulted. The event happened about 3 hours ago as she was leaving a bar. She was beaten and raped by 2 unknown men. They had vaginal intercourse with her without using condoms, and she is unsure if ejaculation occurred. Her LMP was 3 weeks ago. She does not use any form of contraception. She also reports shortness of…	3	9	{'Rib fracture': ['Physical assault', 'Tenderness on palpation of right chest wall', 'Right chest pain', 'Pain is exacerbated by movement and deep breaths'], 'sexually transmitted infection (gonorrhea, chlamydia, syphilis)': ['Sexual assault by 2 men', 'No condom use'], 'Pregnancy': ['Unprotected vaginal intercourse with possible ejaculation', 'No OCP use', 'Last menstrua/period 3 weeks ago']}	Reproductive system disease
460	HPI: 35 yo F complains of right calf pain of a few days' duration. The pain is constant, 8110 in intensity, nonradiating, aggravated on walking, extending the knee and dorsiflexion of the foot. The pain is associated with swelling, redness, and warmth. It is alleviated on elevation of the foot and with ibuprofen. The patient took a 15-hour flight 1 week ago. She has a history of weight gain postp…	3	13	{'Deep venous thrombosis': ['Recent 15-hour airplane flight', 'Weight gain of50 lbs over past 3 years', 'Taking OCPs for 2 years', 'Father with DVT (possible familial thrombophilia)', 'Homanssign', 'Pitting edema', 'Swollen, tender, red, warm right calf'], 'Cellulitis': ['Cuts to right leg secondary to fall', 'Low-grade fever', 'Swollen, tender, red, warm right calf', 'Temperature 99.9 °F'], 'Rup…	Circulatory system disease
461	HPI: 62 yo M complains of hoarseness x 3 months. It is painless and gradually getting worse. Patient has had a mild fever, fatigue, and 'lump in my throat'. There has been a poor appetite; lost 10 lbs in 3 months. History of flu 4 weeks ago. No exposure to dust or cold weather. No dyspnea or cough. ROS: Negative except as above in addition to heartburn. Allergies: None. Medications: None. PMH: Hi…	3	14	{'Laryngeal cancer': ['Laryngeal cancer', 'Cervical lymphadenopathy', 'Weight loss, decreased appetite, and low-grade fever', 'History of cigarette smoking and alcohol use', 'adavanced age', 'Temperature 99. 9°F', 'Right cervical lymphadenopathy'], 'Laryngitis': ['History of flu 4 weeks ago', 'Low-grade fever', 'GERD', 'History of cigarette smoking', 'Temperature 99. 9°F'], 'Vocal cord polyp/nodu…	Respiratory disease
462	HPI: 67 yo F complains of 2 days of neck pain and left upper extremity numbness. Started after quick rotation to the left. It is a sharp pain 2/10 at rest, 8110 in severity with motion. Associated with tingling of left arm. Denies any weakness. There has been a 10-lb weight loss in past 6 months attributed to poor appetite. No recent trauma or heavy lifting. No dyspnea, fevers, night sweats. All …	3	10	{'Spinal disk herniation': ['Neck pain that increases with movement', 'Radiculopathy (left arm pain and numbness)', 'Loss of pinprick sensation noted on dorsum of left hand and posterior left arm and forearm', 'Neck tenderness, spasm, and decreased ROM'], 'Cervical fracture': ['Rapid rotation of neck preceded pain', 'Pain increases with movement', 'Osteopenia on last DEXA', 'Tenderness overspinou…	Orthopedic disease
463	HPI: 48 yo F complains of intermittent, burning, nonradiating epigastric pain that started for the first time 2 weeks ago. The pain occurs at least once a day, usually 2-3 hours after meals. It is exacerbated by hunger and heavy, fatty foods and is alleviated by milk, antacids, and other food. It reaches 7110 in severity and then diminishes to 0/10. It is sometimes accompanied by nausea. The pati…	3	13	{'Biliary colic/Cholercystitis': ['Pain is exacerbated by heavy, fatty foods', 'Associated with nausea and vomiting', 'Female gender, age in 40s, four children', 'Epigastric tenderness', 'Positive Murphy sign'], 'Peptic ulcer disease': ['History of heavy NSAID use', 'Burning epigastric pain 2 to 3 hours after meals', 'Pain is exacerbated by hunger and fatty foods and is relieved by antacids', 'Ep…	Digestive system disease
464	HPI: 35 yo F complains of daily headaches for 2 weeks. These headaches occur 2-3 times a day and last for 1-2 hours. The pain is sharp and pounding. The pain is located on the right hemisphere of the head, with no radiation or preceding aura. The pain reaches 9/10 in severity and prevents the patient from continuing her activities. Headaches are exacerbated by stress, light, and noise and are all…	3	10	{'Migraine headache': ['Unilateral, sharp headaches', 'Associated with nausea and vomiting', 'Photophobia', 'Severe pain with lack of neurologic findings'], 'Tension headache': ['Chronic headaches', 'Associated with stressatworlc', 'Improve with sleep', 'Severe pain with lack of neurologic findings'], 'Intracranial mass lesion': ['Headaches associated with nausea and vomiting', 'Family history of…	Nervous system disease
465	HPI: 36 yo F complains of amenorrhea for 3 months. She recently noticed some milky discharge from her left breast as well as abnormal facial hair but denies visual changes or headache. She also describes oligomenorrhea, hypomenorrhea, and a 15-lb weight gain over the past year but denies dry skin, cold intolerance, voice change, constipation, depression, fatigue, and sleep problems. She also deni…	3	8	{'Hyperprolactinemia': ['Galactorrhea', 'Oligomenorrhea'], 'Polycystic ovary syndrome': ['Weight gain', 'Hirsutism', 'Oligomenorrhea'], 'Pregnancy': ['Change in menstrual cycles', 'Regular sexual activity', 'Previous successful pregnancy']}	Endocrine disorder
466	HPI: 28 year female complains of pain during intercourse for 3 months, located both externally and internally with deep thrusting. She also noticed a scant white vaginal discharge with a fishy odor, accompanied by mild vaginal pruritus. She denies postcoital or intermenstrual vaginal bleeding. She is sexually active with her boyfriend for the past year, and she denies concerns regarding her desir…	3	8	{'Vulvovaginitis': ['White vaginal discharge', 'Fishy odor of discharge', 'Vaginal pruritus'], 'Cervidtis': ['White vaginal discharge', 'Dyspareunia', 'Sexual activity without barrier contraception'], 'Endometriosis': ['Dysmenorrhea', 'Dyspareunia']}	Reproductive system disease
467	HPI: 75 year-old male complains of bilateral hearing loss for all sounds that started 1 year ago and is progressively worsening. He had cerumen removal 1 month ago with moderate improvement. He reports occasional tinnitus and rare headaches. He notes that words sound jumbled in crowded places or when he is watching TY. He denies inserting any foreign body into the ear canal. No ear pain, no ear d…	3	12	{'Prasbycusis': ['Bilateral, progressive hearing loss', 'Advanced age', 'Hypertension', 'Normal Rinne test', 'Lack of lateralization on Weber test'], 'Cochlear nerve damage': ['Prior exposure to loud noise', 'Bilateral hearing loss', 'Nonnal Rinne test', 'Lack of lateralization on Weber test'], 'Otosderosis': ['Bilateral, progressive hearing loss', 'Advanced age', 'Lack of lateralization on Weber…	Nervous system disease
468	HPI: The source of information is the patient's mother. The mother of a 5 day old male complains of her child having yellow discoloration of the eyes and skin for 2 days. It has not worsened. The child is awake, responsive, playful, and active. He is breastfed. His stomach is soft and he has 2-3 daily bowel movements. The color of his stools is yellow. She denies any hlo recent fever; vomiting, s…	3	4	{'Physiologic jaundice': ['Infant in first week of life', 'No changes in feeding, urination, activity level, or bowel movements'], 'ABO Incompatibility': ['Infant in first week of life'], 'Neonatal sepsis': ['History of maternal infection']}	Digestive system disease
469	HPI: History obtained from the mother. The patient is a 7 mo M with fever 1 day. Temperature recorded by forehead thermometer at home reached 101 °F yesterday. The child has been tired, irritated, and breathing rapidly for the past day. The mother denies any abdominal retractions or nasal flaring. The mother also notes rhinorrhea and refusal of breast and baby food. The child has a history of a s…	3	12	{'VIral URI': ['Fever (101°F)', 'Rhinorrhea', 'Sibling with URI', 'Day care attendance', 'Increased breathing rate'], 'Pneumonia': ['Fever (101°F)', 'Sibling with URI', 'Day care attendance', 'Increased breathing rate'], 'Otitis media': ['Fever (101°F)', 'irritability', 'Day care attendance']}	Respiratory disease
470	26 yo M complains of a cough for 1 week. His cough has been persistently productive with a small amount of white sputum, but there has been no hemoptysis. The cough has been associated with a mild fever and a sharp, stabbing pain in his right chest 8/10 in severity that is exacerbated by cough and deep inspiration. Two weeks ago, he experienced a fever. rhinorrhea, and sore throat. No chills, nig…	3	14	{'Pneumonia': ['Persistent cough', 'Low-grade fever', 'Temperature 99.9°F', 'Decreased breath sounds on the right', 'Increased tactile fremitus'], 'URI-associated cough (postinfectious cough)': ['Persistent cough', 'Low-grade fever', 'Recent URI', 'Temperature 99.9°F'], 'Acute bronchitis': ['Persistent cough', 'Low-grade fever', 'Increased tactile fremitus', 'Temperature 99.9°F', 'White sputum pr…	Respiratory disease
471	HPI: 52 yo F complains of yellow skin and eyes for 3 weeks. She has dull, intermittent right upper quadrant pain that affects her daily, is unrelated to meals and relieved by Tylenol, and is 3/10 in severity. She also reports pruritus that is 7110 in severity, light-colored stools, and dark urine. She has experienced fatigue, anorexia, and nausea. She recently traveled to Mexico and has a history…	3	13	{'Extrahepatic biliary obstructlon (pancreatic cancer, cholangiocarcinoma, ampullary carcinoma, sphincter of Oddi dysfunction)': ['Light stools, dark urine', 'Pruritus', 'Father with pancreatic cancer', 'Jaundice, scleral icterus', 'Right upper quadrant tenderness'], 'Viral hepatitis': ['History of blood transfusion', 'Recent travel to Mexico', 'Jaundice, scleral icterus', 'Right upper quadrant t…	Digestive system disease
472	HPI: 53 yo M complains of intermittent dizziness 2 days. There is sensation of room spinning around him. It is not specific to time and usually occurs when getting up or lying down. Episodes last 20-30 minutes and are progressively getting worse. Left-sided hearing loss since yesterday. Patient also complains of nausea and vomiting. He had water.Yt nonbloody diarrhea x 3 days that has since resol…	3	9	{'Meniere Disease': ['Sensation of room spinning', 'Episodic left-sided hearing loss', 'Decreased hearing acuity on the left', 'Normal Rinne test'], 'Benign paroxysmal positional vertigo': ['Sensation of room spinning', 'Onset with positional changes', 'Duration 20-30 minutes'], 'Orthostatic hypotension causing dizziness': ['History of diarrhea', 'Taking antihypertensive medication']}	Nervous system disease
473	HPI: 33 yo F complains of left knee pain that started 2 days ago and is causing difficulty in walking. She has swelling and redness in her left knee and a mild fever; but no chills. She denies trauma. She has a history of fatigue and painful wrists and fingers and has experienced 1-hour morning stiffness over the past 6 months. She also recalls multiple oral ulcers that resolved last month. She d…	3	15	{'Gout': ['Monoarticularjoint pain and tenderness', 'History of swollen toe', 'Occasional alcohol use', 'Joint tenderness and stiffness', 'Swelling at left knee'], 'Rheumatoid arthritis': ['Morning joint stiffness', 'Family history of rheumatoid arthritis', 'fatigue, fever, multiple joint involvement, duration > 6 weeks', 'Joint tenderness and stiffness', 'Temperature 99.9°F'], 'Systemic lupus er…	Orthopedic disease
474	HPI: 31 yo M complains of pain on the plantar surface of his right heel. The pain started about 2 weeks ago and has not progressed. The patient denies trauma or a specific inciting event. He is training for a marathon. The pain is intermittent and is worse after getting out of bed in the morning and after prolonged sitting. He reports that the pain has a tearing/stretching quality and that it can…	3	11	{'Plantar fasciitis': ['Training for a marathon', 'Pain is gradual', 'Pain wotsens with first few steps in morning and after prolonged sitting', 'Tenderness over medial calcaneal tuberosity', 'Pain with toe dorsiflexion'], 'Calcaneal stress fracture': ['Training for a marathon', 'Diffuse pain over heel', 'Refractory to conservative management', 'Tenderness over plantar heel and arch'], 'Achilles …	Orthopedic disease
475	HPI: History obtained from mother. Patient is 18 mo F with fever 2 days. Temperature recorded at home, 101°F. Tired and not playing with toys as usual. Pulling at right ear. Difficulty swallowing and sleeping x 2 days. Loss of appetite. One episode of vomiting. Maculopapular facial rash that spread over the chest, back, and abdomen, sparing the arms and legs. Attends day care cente~; no known his…	3	11	{'Acute otitis media': ['Fever (101°F)', 'Pulling at right ear, fatigued and not playing with toys as usual', 'History ofotitis media', 'History of antecedent illness (runny nose and cough that have subsided)'], 'Meningococcal meningitis': ['Maculopapular facial rash that spread to the chest back, and abdomen', 'Fever (101°F)', 'Difficulty sleeping for 2 days', 'Recent episode of vomiting'], 'Sca…	Nervous system disease
476	HPI: 54 yo female with PMH of chronic bronchitis complains of worsening cough x 1 month. She has had chronic cough for years. Approximately 2 teaspoons of yellowish phlegm with streaks of blood in the past month. Dyspnea is present on climbing stairs. Patient also complains of fever and sweats at night. She has a decreased appetite with a 6-Ib unintentional weight loss over the past 2 months. She…	3	12	{'Pulmonary tuberculosis': ['Fever and night sweats with fatigue, worsening cough of 1 month duration', 'Close contact with patients with active TB', 'Decreased appetite with unintentional weight loss of 6 lbs over 2 months', 'Productive cough with blood-tinged mucus'], 'Malignant neoplasm of the lung': ['Fever and night sweats with fatigue', 'Decreased appetite with unintentional weight loss of …	Respiratory disease
477	HPI: 61 yo M complains of fatigue and weakness that started 6 months ago. He feels tired all day. He has poor appetite and unintentionally lost 8 lbs in the past 6 months. He also complains of occasional nausea and vague, deep epigastric discomfort that radiates to the back. This discomfort started 4 months ago and has gradually increased to a severity of 4110. The discomfort decreases when he le…	3	14	{'Pancreatic cancer': ['History of smoking and eating foods that are high in fat content', 'Unintentional weight loss of 8 lbs over past 6 months', 'Foul-smelling, greasy-looking stools', 'Mild epigastric tenderness'], 'Major depreaive disorder': ['Feelings of sadness', 'Loss of interest in activities', 'early awakening', 'impaired concenttation', 'low energy', 'Decreased appetite and unintention…	Digestive system disease
478	HPI: 54 yo M presents for follow-up of his hypertension that was diagnosed last year. He was initially started on HCTZ; propranolol was added 6 months ago. He is fairly compliant with his medications. He does not monitor his blood pressure at home. His last blood pressure checkup was 6 months ago. He is feeling well except for erectile dysfunction and decreased libido noted 4 months ago. No leg c…	3	9	{'Medication-induced erectile dysfunction': ['Taking propranolol', 'Onset of ED coincides with propranolol use', 'No early-morning or nocturnal tumescence'], 'Erectile dysfunction secondary to vascular disease': ['History of hypertension', 'History of hyperlipidemia', 'No early-morning or nocturnal tumescence'], 'Hypogonadism': ['Loss of libido and ED', 'Hair loss', 'No early-morning or nocturnal…	Reproductive system disease
479	21 year female presents with several episodes of throbbing left temporal pain that last for 2 to 3 hours. Before onset, she sees flashes of light in her right visual field and feels weakness and numbness on the right side of her body for a few minutes. Her headaches are often associated with nausea and vomiting and she feels bothered by light. She has a family history of migraine.	3	6	{'Hemiplegic migraine (migraine with motor aura)': ['she sees flashes of light in her right visual field and feels weakness and numbness on the right side of her body for a few minutes', 'Her headaches are often associated with nausea and vomiting and she feels bothered by light', 'She has a family history of migraine'], 'Cluster headache': ['several episodes of throbbing left temporal pain that …	Nervous system disease
480	65 year female presents with a new-onset severe, intermit, tent right temporal headache, fever, blurred vision in her right eye, weight loss, and pain in her jaw when chewing. She has a history of shoulder stiffness. On examination she has right temporal tenderness to palpation and reduced right eye visual acuity.	5	29	{'Temporal arteritis (giant cell arteritis)': ['new-onset severe, intermit, tent right temporal headache', 'fever', 'blurred vision in her right eye', 'weight loss', 'pain in her jaw when chewing', 'right temporal tenderness to palpation', 'reduced right eye visual acuity'], 'Vasculitis': ['new-onset severe, intermit, tent right temporal headache', 'fever', 'blurred vision in her right eye', 'wei…	Nervous system disease
481	50 year female presents with recurrent episodes of bilateral squeezing headaches that occur 3 to 4 times a week, typically toward the end of her workday. She is experiencing significant stress in her life and recently decreased her intake of caffeine. Neurological examination is normal	4	13	{'Tension headache': ['recurrent episodes of bilateral squeezing headaches that occur 3 to 4 times a week', 'typically toward the end of her workday', 'experiencing significant stress in her life', 'recently decreased her intake of caffeine', 'Neurological examination is normal'], 'Migraine': ['recurrent episodes of bilateral squeezing headaches that occur 3 to 4 times a week', 'experiencing sign…	Nervous system disease
482	81 year male presents with progressive confusion for the past several years accompanied by forgetfulness and clumsiness. He has a history of hypertension, diabetes mellitus, and two strokes with residual left hemiparesis. His mental status has worsened after each stroke (stepwise decline in cognitive function).	5	17	{'Vascular dementia': ['progressive confusion for the past several years accompanied by forgetfulness and clumsiness', 'history of hypertension, diabetes mellitus', 'two strokes with residual left hemiparesis', 'mental status has worsened after each stroke (stepwise decline in cognitive function)'], 'Alzheimer disease': ['progressive confusion for the past several years', 'forgetfulness', 'clumsi…	Nervous system disease
483	84 year female brought by her son c/o forgetfulness (forgets phone numbers, loses her way back home) and difficulty performing some of her daily activities (bathing, dressing, managing money, using the phone). The problem has progressed gradually over the past few years.	5	13	{"Alzheimer's disease": ['forgetfulness (forgets phone numbers, loses her way back home)', 'difficulty performing some of her daily activities (bathing, dressing, managing money, using the phone)', 'The problem has progressed gradually over the past few years.'], 'Vascular dementia': ['forgetfulness (forgets phone numbers, loses her way back home)', 'difficulty performing some of her daily activi…	Nervous system disease
484	55 year male presents with a rapidly progressive change in mental status, inability to concentrate, and memory impairment for the past 2 months. His symptoms are associated with myoclonus, ataxia, and a startle response	5	20	{'Creutzfeldt-Jakob disease': ['rapidly progressive change in mental status', 'inability to concentrate', 'memory impairment', 'myoclonus', 'ataxia', 'startle response'], 'Vascular dementia': ['a rapidly progressive change in mental status', 'inability to concentrate', 'memory impairment'], 'Lewy body dementia': ['a rapidly progressive change in mental status', 'inability to concentrate', 'memory…	Nervous system disease
485	73 year male presents with acute loss of vision in his left eye, palpitations, and shortness of breath. He has a history of atrial fibrillation and cataracts in his right eye. He has no eye pain, discharge, redness, or photophobia. He has not experienced headache, weakness, or numbness.	5	7	{'Retinal artery occlusion': ['acute loss of vision in his left eye', 'history of atrial fibrillation'], 'Retinal vein occlusion': ['acute loss of vision in his left eye', 'history of atrial fibrillation'], 'Acute angle-closure glaucoma': ['acute loss of vision in his left eye'], 'Retinal detachment': ['acute loss of vision in his left eye'], 'Temporal arteritis (giant cell arteritis)': ['acute l…	Circulatory system disease
486	68 year male presents with a 2 month history of crying spells, excessive sleep, poor hygiene, and a 15lb (6.8kg) weight loss, all following his wife's death. He can not enjoy time with his grandchildren and admits to thinking he has seen his dead wife in line at the supermarket or standing in the kitchen making dinner.	5	11	{'Normal bereavement': ["a 2 month history of crying spells, excessive sleep, poor hygiene, and a 15lb (6.8kg) weight loss, all following his wife's death", 'admits to thinking he has seen his dead wife in line at the supermarket or standing in the kitchen making dinner'], 'Adjustment disorder with depressed mood': ["a 2 month history of crying spells, excessive sleep, poor hygiene, and a 15lb (6…	Nervous system disease
487	42 year female presents with a 4 week history of excessive fatigue, insomnia, and anhedonia. She states that she thinks constantly about death. She has suffered five similar episodes in the past, the first in her 20s, and has made two previous suicide attempts. She further admits to increased alcohol use in the past month.	3	11	{'Major depressive disorder': ['4 week history of excessive fatigue, insomnia, and anhedonia', 'thinks constantly about death', 'suffered five similar episodes in the past, the first in her 20s', 'two previous suicide attempts', 'increased alcohol use in the past month'], 'Substance-induced mood disorder': ['She further admits to increased alcohol use in the past month.'], 'Persistent depressive …	Nervous system disease
488	26 year female presents with a 6.5-lb (2.9-kg) weight loss in the past 2 months, accompanied by early-morning awakening, excessive guilt, and psychomotor retardation. She does not identify a trigger for the depressive episode but reports several weeks of increased energy, sexual promiscuity, irresponsible spending, and racing thoughts approximately 6 months before her presentation.	5	10	{'Bipolar I disorder': ['several weeks of increased energy, sexual promiscuity, irresponsible spending, and racing thoughts approximately 6 months before her presentation'], 'Bipolar II disorder': ['early-morning awakening, excessive guilt, and psychomotor retardation', 'several weeks of increased energy, sexual promiscuity, irresponsible spending, and racing thoughts approximately 6 months befor…	Nervous system disease
489	19 year male c/o receiving messages from his television set. He reports that he did not have many friends in high school. In college, he started to suspect his roommate of bugging the phone. He stopped going to classes because he felt that his professors were saying horrible things about him that no one else noticed. He rarely showered or left his room and has recendy been hearing a voice from hi…	5	19	{'Schizophrenia': ['receiving messages from his television set', 'suspect his roommate of bugging the phone', 'professors were saying horrible things about him that no one else noticed', 'hearing a voice from his television set telling him to "guard against the evil empire"'], 'Schizoid or schizotypal personality disorder': ['receiving messages from his television set', 'started to suspect his ro…	Nervous system disease
490	28 year female c/o seeing bugs crawling on her bed for the past 2 days and hearing loud voices when she is alone in her room. She has never experienced anything similar in the past. She recently ingested an unknown substance.	5	13	{'Substance-induced psychosis': ['seeing bugs crawling on her bed for the past 2 days', 'hearing loud voices when she is alone in her room', 'recently ingested an unknown substance'], 'Brief psychotic disorder': ['seeing bugs crawling on her bed for the past 2 days', 'hearing loud voices when she is alone in her room', 'recently ingested an unknown substance'], 'Schizophrenifonn disorder': ['seei…	Nervous system disease
491	48 year female presents with a 1-week history of auditory hallucinations that state, "I am worthless" and "I should kill myself' She also reports a 2-week history of weight loss, early-morning awakening, decreased motivation, and overwhelming feelings of guilt.	5	11	{'Schizoaffective disorder': ["1-week history of auditory hallucinations that state, 'I am worthless' and 'I should kill myself'", '2-week history of weight loss, early-morning awakening, decreased motivation, and overwhelming feelings of guilt.'], 'Mood disorder with psychotic features': ["auditory hallucinations that state, 'I am worthless' and 'I should kill myself'", '2-week history of weight…	Nervous system disease
492	26 year male presents after falling and losing conscious, ness at work. He had rhythmic movements of the limbs, bit his tongue, and lost control of his bladder. He was subsequently confused after regaining con, sciousness (as witnessed by his colleagues).	4	16	{'Generalhed tonic-clonic seizure': ['rhythmic movements of the limbs', 'bit his tongue', 'lost control of his bladder', 'subsequently confused after regaining consciousness'], 'Convulsive syncope': ['rhythmic movements of the limbs', 'bit his tongue', 'lost control of his bladder', 'confused after regaining consciousness'], 'Substance abuse/overdose': ['rhythmic movements of the limbs', 'bit his…	Nervous system disease
493	53 year male presents following a 20 minute episode of right sided arm and face numbness. His symptoms had totally resolved by the time he got to the emergency department. He has a history of hypertension, migraine, diabetes mellitus, and heavy smoking. Physical examination is within normal limits.	5	14	{'Transient ischemic attack': ['20 minute episode of righr.sided arm and face numbness', 'His symptoms had totally resolved by the time he got to the emergency department', 'history of hypertension, migraine, diabetes mellitus, and heavy smoking'], 'Stroke': ['20 minute episode of right-sided arm and face numbness', 'history of hypertension', 'history of diabetes mellitus', 'heavy smoking'], 'Mig…	Nervous system disease
494	68 year male presents with slurred speech, right facial drooping and numbness, and right hand weakness. Babinski sign is present on the right, he has weakness of the right side of his body. and his deep tendon reflexes are brisk. He has a history of hypertension, diabetes mellitus, and heavy smoking.	5	29	{'Stroke': ['slurred speech', 'right facial drooping and numbness', 'right hand weakness', 'Babinski sign is present on the right', 'weakness of the right side of his body', 'deep tendon reflexes are brisk'], 'Transient ischemic attack': ['slurred speech', 'right facial drooping and numbness', 'right hand weakness', 'Babinski sign is present on the right', 'weakness of the right side of his body'…	Nervous system disease
495	30 year female presents with weakness, loss of sensation, and tingling in her left leg that started this morning. She also experienced right eye pain with reduced vision that resolved transiendy 3 months ago. She reports feeling "dectric shocks" down her spine upon flexing her head. Examination reveals left lower limb weakness and ataxia.	3	12	{'Multiple sclerosis': ['weakness, loss of sensation, and tingling in her left leg', 'right eye pain with reduced vision that resolved transiently 3 months ago', "feeling 'electric shocks' down her spine upon flexing her head", 'left lower limb weakness and ataxia'], 'CNS vasculitis': ['weakness, loss of sensation, and tingling in her left leg', 'right eye pain with reduced vision', "feeling 'ele…	Nervous system disease
496	55 year male presents with tingling and numbness in his hands and feet (glove-and-stocking distribution) for the past 2 months. He has a history of diabetes mdli_x0002_tus, hypertension, and alcoholism. There is decreased soft touch, vibratory, and position sense in the feet, reflexes are absent.	5	18	{'Diabetic peripheral neuropathy': ['tingling and numbness in his hands and feet (glove-and-stocking distribution) for the past 2 months', 'history of diabetes', 'decreased soft touch, vibratory, and position sense in the feet', 'reflexes are absent'], 'Alcoholic peripheral neuropathy': ['tingling and numbness in his hands and feet (glove-and-stocking distribution) for the past 2 months', 'histor…	Nervous system disease
[truncated: 74 more rows]
